# Supplementary material for: 6,8-Dihydr­oxy-3-methyl­isocoumarin
Source: Acta Crystallogr Sect E Struct Rep Online. 2009 Mar 11;65(Pt 4):o736. doi: 10.1107/S1600536809008083 (PMC2968904; doi:10.1107/S1600536809008083)
Supplement: Supplementary file 1 [file e-65-0o736-sup1.cif]

##############################################################################
###                                                                        ###
###        Electronic paper (Acta Crystallographica Section E)             ###
###                                                                        ###
##############################################################################
#                                                                            #
# This CIF contains the data in a paper accepted for publication in Acta     #
# Crystallographica Section E. It conforms to the requirements of Notes      #
# for Authors for Section E, and has been peer reviewed under the auspices   #
# of the IUCr Commission on Journals.                                        #
#                                                                            #
# Full details of the Crystallographic Information File format               #
# are given in the paper "The Crystallographic Information File (CIF):       #
# a New Standard Archive File for Crystallography" by S. R. Hall, F. H.      #
# Allen and I. D. Brown [Acta Cryst. (1991), A47, 655-685].                  #
#                                                                            #
# The current version of the core CIF dictionary is obtainable from          #
# ftp://ftp.iucr.org/pub/cif_core.dic. The current version number is 2.4.    #
#                                                                            #
# Software is freely available for graphical display of the structure(s) in  #
# this CIF.  For information consult the CIF home page http://www.iucr.org/  #
# cif/home.html                                                              #
#                                                                            #
# This file may be used for bona fide research purposes within the           #
# scientific community so long as proper attribution is given to the journal # 
# article from which it was obtained.                                        #
#                                                                            #
##############################################################################
                                             
data_global
_audit_creation_method     'form.cif (version 2.0)'
_journal_data_validation_number     ?
_journal_date_recd_electronic     2009-02-04
_journal_date_accepted     2009-03-05
_journal_name_full     'Acta Crystallographica, Section E'
_journal_year     2009
_journal_volume     65
_journal_issue      4
_journal_page_first     o736
_journal_page_last     o736
_journal_paper_category     QO
_journal_coeditor_code     BH2219
_publ_contact_author_name     'Chang-yun Wang'
_publ_contact_author_address
;
    School of Medicine and Pharmacy,
    Ocean University of China,
    Qingdao, Shandong 266003,
    People's Republic of China
;
_publ_contact_author_email     changyun@ouc.edu.cn
_publ_contact_author_fax     0086-532-84031503
_publ_contact_author_phone     0086-532-84031503
_publ_section_title
;
6,8-Dihydroxy-3-methylisocoumarin
;
loop_
    _publ_author_name
    _publ_author_address
    "Shao, Chang-lun"
;
School of Medicine and Pharmacy
Ocean University of China
Qingdao, Shandong 266003
People's Republic of China
;
    "Han, Lei"
;
School of Medicine and Pharmacy
Ocean University of China
Qingdao, Shandong 266003
People's Republic of China
;
    "Li, Chun-yuan"
;
College of Science
South China Agricultural University
Guangzhou, Guangdong 510642
People's Republic of China
;
    "Liu, Zhen"
;
College of Chemistry and Chemical Engineering
Luoyang Normal University
Luoyang, Henan 471022
People's Republic of China
;
    "Wang, Chang-yun"
;
School of Medicine and Pharmacy
Ocean University of China
Qingdao, Shandong 266003
People's Republic of China
;
data_I
_audit_creation_method     SHELXL-97
_chemical_name_systematic
;
6,8-Dihydroxy-3-methylisocoumarin
;
_chemical_name_common     ?
_chemical_formula_moiety     'C10 H8 O4'
_chemical_formula_sum     'C10 H8 O4'
_chemical_formula_iupac     'C10 H8 O4'
_chemical_formula_weight     192.16
_chemical_melting_point     ?
_symmetry_cell_setting     monoclinic
_symmetry_space_group_name_H-M     'P 21/c'
_symmetry_space_group_name_Hall     '-P 2ybc'
loop_
    _symmetry_equiv_pos_as_xyz
    'x, y, z'
    '-x, y+1/2, -z+1/2'
    '-x, -y, -z'
    'x, -y-1/2, z-1/2'
_cell_length_a     3.8201(7)
_cell_length_b     15.710(3)
_cell_length_c     14.196(2)
_cell_angle_alpha     90.00
_cell_angle_beta     92.668(2)
_cell_angle_gamma     90.00
_cell_volume     851.1(3)
_cell_formula_units_Z     4
_cell_measurement_reflns_used     1738
_cell_measurement_theta_min     2.59
_cell_measurement_theta_max     25.50
_cell_measurement_temperature     291(2)
_exptl_crystal_description     block
_exptl_crystal_colour     yellow
_exptl_crystal_size_max     0.27
_exptl_crystal_size_mid     0.20
_exptl_crystal_size_min     0.19
_exptl_crystal_density_diffrn     1.500
_exptl_crystal_density_meas     ?
_exptl_crystal_density_method     'not measured'
_exptl_crystal_F_000     400
_exptl_absorpt_coefficient_mu     0.117
_exptl_absorpt_correction_type     multi-scan
_exptl_absorpt_process_details     '(SADABS; Sheldrick, 1996)'
_exptl_absorpt_correction_T_min     0.9693
_exptl_absorpt_correction_T_max     0.9778
_exptl_special_details     ?
_diffrn_ambient_temperature     291(2)
_diffrn_radiation_type     MoK\a
_diffrn_radiation_wavelength     0.71073
_diffrn_radiation_source     'fine-focus sealed tube'
_diffrn_radiation_monochromator     graphite
_diffrn_measurement_device_type     'Bruker APEXII CCD'
_diffrn_measurement_method     '\f and \w'
_diffrn_detector_area_resol_mean     ?
_diffrn_reflns_number     4781
_diffrn_reflns_av_R_equivalents     0.0212
_diffrn_reflns_av_sigmaI/netI     0.0208
_diffrn_reflns_theta_min     2.59
_diffrn_reflns_theta_max     25.50
_diffrn_reflns_theta_full     25.50
_diffrn_measured_fraction_theta_max     0.999
_diffrn_measured_fraction_theta_full     0.999
_diffrn_reflns_limit_h_min     -4
_diffrn_reflns_limit_h_max     4
_diffrn_reflns_limit_k_min     -19
_diffrn_reflns_limit_k_max     13
_diffrn_reflns_limit_l_min     -17
_diffrn_reflns_limit_l_max     17
_diffrn_standards_number     ?
_diffrn_standards_interval_count     ?
_diffrn_standards_interval_time     ?
_diffrn_standards_decay_%     ?
_refine_special_details     ?
_reflns_number_total     1586
_reflns_number_gt     1272
_reflns_threshold_expression     I>2\s(I)
_refine_ls_structure_factor_coef     Fsqd
_refine_ls_matrix_type     full
_refine_ls_R_factor_all     0.0441
_refine_ls_R_factor_gt     0.0344
_refine_ls_wR_factor_gt     0.0872
_refine_ls_wR_factor_ref     0.0940
_refine_ls_goodness_of_fit_ref     1.041
_refine_ls_restrained_S_all     1.041
_refine_ls_number_reflns     1586
_refine_ls_number_parameters     131
_refine_ls_number_restraints     0
_refine_ls_number_constraints     0
_refine_ls_hydrogen_treatment     constr
_refine_ls_weighting_scheme     calc
_refine_ls_weighting_details
         'calc w=1/[\s^2^(Fo^2^)+(0.0441P)^2^+0.1957P] where P=(Fo^2^+2Fc^2^)/3'
_atom_sites_solution_hydrogens     geom
_atom_sites_solution_primary     direct
_atom_sites_solution_secondary     difmap
_refine_ls_shift/su_max     0.000
_refine_ls_shift/su_mean     0.000
_refine_diff_density_max     0.176
_refine_diff_density_min     -0.141
_refine_ls_extinction_method     'SHELXL97 (Sheldrick 2008)'
_refine_ls_extinction_coef     0.015(3)
_refine_ls_extinction_expression
                                  'Fc^*^=kFc[1+0.001xFc^2^\l^3^/sin(2\q)]^-1/4^'
loop_
    _atom_type_symbol
    _atom_type_description
    _atom_type_scat_dispersion_real
    _atom_type_scat_dispersion_imag
    _atom_type_scat_source
    'C' 'C' 0.0033 0.0016
                         'International Tables Vol C Tables 4.2.6.8 and 6.1.1.4'
    'H' 'H' 0.0000 0.0000
                         'International Tables Vol C Tables 4.2.6.8 and 6.1.1.4'
    'O' 'O' 0.0106 0.0060
                         'International Tables Vol C Tables 4.2.6.8 and 6.1.1.4'
_computing_data_collection     'APEX2 (Bruker, 2004)'
_computing_cell_refinement     'SAINT (Bruker, 2004)'
_computing_data_reduction     'SAINT (Bruker, 2004)'
_computing_structure_solution     'SHELXS97 (Sheldrick, 2008)'
_computing_structure_refinement     'SHELXL97 (Sheldrick 2008)'
_computing_molecular_graphics     'SHELXTL (Sheldrick 2008)'
_computing_publication_material
                              'SHELXTL (Sheldrick 2008) and PLATON (Spek, 2009)'
loop_
    _atom_site_type_symbol
    _atom_site_label
    _atom_site_fract_x
    _atom_site_fract_y
    _atom_site_fract_z
    _atom_site_U_iso_or_equiv
    _atom_site_adp_type
    _atom_site_calc_flag
    _atom_site_refinement_flags
    _atom_site_occupancy
    _atom_site_disorder_assembly
    _atom_site_disorder_group
    O O1 0.3482(3) 0.32453(7) 0.81217(7) 0.0451(3) Uani d . 1 . .
    O O2 0.3544(3) 0.19366(7) 0.75748(8) 0.0572(4) Uani d . 1 . .
    O O3 0.0718(3) 0.15766(7) 0.58873(8) 0.0552(4) Uani d . 1 . .
    H H3 0.1709 0.1476 0.6400 0.083 Uiso calc R 1 . .
    O O4 -0.4021(3) 0.39231(7) 0.41364(7) 0.0487(3) Uani d . 1 . .
    H H4 -0.4514 0.3541 0.3759 0.073 Uiso calc R 1 . .
    C C1 0.3853(4) 0.45742(12) 0.89102(11) 0.0516(4) Uani d . 1 . .
    H H1A 0.3148 0.5160 0.8859 0.077 Uiso calc R 1 . .
    H H1B 0.6359 0.4542 0.8987 0.077 Uiso calc R 1 . .
    H H1C 0.2819 0.4321 0.9446 0.077 Uiso calc R 1 . .
    C C2 0.2659(4) 0.41080(10) 0.80372(10) 0.0395(4) Uani d . 1 . .
    C C3 0.1028(4) 0.44079(10) 0.72629(10) 0.0379(4) Uani d . 1 . .
    H H3A 0.0505 0.4985 0.7224 0.046 Uiso calc R 1 . .
    C C4 0.0042(3) 0.38590(9) 0.64774(9) 0.0318(3) Uani d . 1 . .
    C C5 -0.1641(4) 0.41528(9) 0.56587(10) 0.0355(3) Uani d . 1 . .
    H H5 -0.2230 0.4725 0.5598 0.043 Uiso calc R 1 . .
    C C6 -0.2453(4) 0.35866(10) 0.49244(10) 0.0354(3) Uani d . 1 . .
    C C7 -0.1659(4) 0.27235(9) 0.50066(10) 0.0378(4) Uani d . 1 . .
    H H7 -0.2235 0.2354 0.4512 0.045 Uiso calc R 1 . .
    C C8 -0.0016(4) 0.24192(9) 0.58233(10) 0.0368(3) Uani d . 1 . .
    C C9 0.0880(4) 0.29837(9) 0.65755(9) 0.0337(3) Uani d . 1 . .
    C C10 0.2651(4) 0.26818(10) 0.74166(10) 0.0401(4) Uani d . 1 . .
loop_
    _atom_site_aniso_label
    _atom_site_aniso_U_11
    _atom_site_aniso_U_22
    _atom_site_aniso_U_33
    _atom_site_aniso_U_12
    _atom_site_aniso_U_13
    _atom_site_aniso_U_23
    O1 0.0531(7) 0.0503(7) 0.0308(5) 0.0018(5) -0.0102(5) -0.0008(5)
    O2 0.0802(9) 0.0448(7) 0.0447(7) 0.0086(6) -0.0182(6) 0.0060(5)
    O3 0.0804(9) 0.0330(6) 0.0503(7) 0.0065(5) -0.0162(6) -0.0011(5)
    O4 0.0677(8) 0.0425(6) 0.0342(6) 0.0033(5) -0.0174(5) -0.0004(5)
    C1 0.0488(10) 0.0661(11) 0.0390(9) -0.0024(8) -0.0060(7) -0.0131(8)
    C2 0.0382(8) 0.0459(9) 0.0344(8) -0.0026(7) 0.0008(6) -0.0058(6)
    C3 0.0414(8) 0.0372(8) 0.0350(8) -0.0021(6) 0.0002(6) -0.0034(6)
    C4 0.0311(7) 0.0354(8) 0.0291(7) -0.0033(6) 0.0016(6) -0.0006(6)
    C5 0.0405(8) 0.0314(8) 0.0344(7) 0.0001(6) -0.0011(6) 0.0009(6)
    C6 0.0354(8) 0.0407(8) 0.0297(7) -0.0013(6) -0.0037(6) 0.0029(6)
    C7 0.0437(8) 0.0379(9) 0.0312(7) -0.0045(6) -0.0047(6) -0.0053(6)
    C8 0.0412(8) 0.0318(8) 0.0370(8) -0.0010(6) -0.0011(6) -0.0003(6)
    C9 0.0344(8) 0.0364(8) 0.0301(7) -0.0011(6) -0.0005(6) 0.0019(6)
    C10 0.0436(9) 0.0422(9) 0.0339(8) 0.0007(7) -0.0030(6) 0.0033(6)
_geom_special_details     ?
loop_
    _geom_bond_atom_site_label_1
    _geom_bond_atom_site_label_2
    _geom_bond_site_symmetry_2
    _geom_bond_distance
    _geom_bond_publ_flag
    O1 C10 . 1.3626(18) ?
    O1 C2 . 1.3951(19) ?
    O2 C10 . 1.2370(18) ?
    O3 C8 . 1.3553(18) ?
    O3 H3 . 0.8200 ?
    O4 C6 . 1.3518(17) ?
    O4 H4 . 0.8200 ?
    C1 C2 . 1.493(2) ?
    C1 H1A . 0.9600 ?
    C1 H1B . 0.9600 ?
    C1 H1C . 0.9600 ?
    C2 C3 . 1.325(2) ?
    C3 C4 . 1.4457(19) ?
    C3 H3A . 0.9300 ?
    C4 C5 . 1.3813(19) ?
    C4 C9 . 1.417(2) ?
    C5 C6 . 1.394(2) ?
    C5 H5 . 0.9300 ?
    C6 C7 . 1.393(2) ?
    C7 C8 . 1.378(2) ?
    C7 H7 . 0.9300 ?
    C8 C9 . 1.418(2) ?
    C9 C10 . 1.426(2) ?
loop_
    _geom_angle_atom_site_label_1
    _geom_angle_atom_site_label_2
    _geom_angle_atom_site_label_3
    _geom_angle_site_symmetry_1
    _geom_angle_site_symmetry_3
    _geom_angle
    _geom_angle_publ_flag
    C10 O1 C2 . . 121.61(11) ?
    C8 O3 H3 . . 109.5 ?
    C6 O4 H4 . . 109.5 ?
    C2 C1 H1A . . 109.5 ?
    C2 C1 H1B . . 109.5 ?
    H1A C1 H1B . . 109.5 ?
    C2 C1 H1C . . 109.5 ?
    H1A C1 H1C . . 109.5 ?
    H1B C1 H1C . . 109.5 ?
    C3 C2 O1 . . 120.81(13) ?
    C3 C2 C1 . . 128.92(15) ?
    O1 C2 C1 . . 110.27(13) ?
    C2 C3 C4 . . 121.57(14) ?
    C2 C3 H3A . . 119.2 ?
    C4 C3 H3A . . 119.2 ?
    C5 C4 C9 . . 120.07(12) ?
    C5 C4 C3 . . 122.96(13) ?
    C9 C4 C3 . . 116.96(12) ?
    C4 C5 C6 . . 119.64(13) ?
    C4 C5 H5 . . 120.2 ?
    C6 C5 H5 . . 120.2 ?
    O4 C6 C7 . . 122.43(13) ?
    O4 C6 C5 . . 116.35(13) ?
    C7 C6 C5 . . 121.22(13) ?
    C8 C7 C6 . . 119.81(13) ?
    C8 C7 H7 . . 120.1 ?
    C6 C7 H7 . . 120.1 ?
    O3 C8 C7 . . 118.69(13) ?
    O3 C8 C9 . . 121.23(13) ?
    C7 C8 C9 . . 120.08(13) ?
    C4 C9 C8 . . 119.18(12) ?
    C4 C9 C10 . . 120.08(13) ?
    C8 C9 C10 . . 120.74(13) ?
    O2 C10 O1 . . 115.39(13) ?
    O2 C10 C9 . . 125.66(14) ?
    O1 C10 C9 . . 118.96(13) ?
loop_
    _geom_torsion_atom_site_label_1
    _geom_torsion_atom_site_label_2
    _geom_torsion_atom_site_label_3
    _geom_torsion_atom_site_label_4
    _geom_torsion_site_symmetry_1
    _geom_torsion_site_symmetry_2
    _geom_torsion_site_symmetry_3
    _geom_torsion_site_symmetry_4
    _geom_torsion
    _geom_torsion_publ_flag
    C10 O1 C2 C3 . . . . 0.1(2) ?
    C10 O1 C2 C1 . . . . 179.78(13) ?
    O1 C2 C3 C4 . . . . -0.1(2) ?
    C1 C2 C3 C4 . . . . -179.74(14) ?
    C2 C3 C4 C5 . . . . -179.60(14) ?
    C2 C3 C4 C9 . . . . 0.4(2) ?
    C9 C4 C5 C6 . . . . -1.1(2) ?
    C3 C4 C5 C6 . . . . 178.85(13) ?
    C4 C5 C6 O4 . . . . -178.42(12) ?
    C4 C5 C6 C7 . . . . 1.3(2) ?
    O4 C6 C7 C8 . . . . 179.14(14) ?
    C5 C6 C7 C8 . . . . -0.5(2) ?
    C6 C7 C8 O3 . . . . 179.79(14) ?
    C6 C7 C8 C9 . . . . -0.3(2) ?
    C5 C4 C9 C8 . . . . 0.3(2) ?
    C3 C4 C9 C8 . . . . -179.69(13) ?
    C5 C4 C9 C10 . . . . 179.32(13) ?
    C3 C4 C9 C10 . . . . -0.66(19) ?
    O3 C8 C9 C4 . . . . -179.69(13) ?
    C7 C8 C9 C4 . . . . 0.5(2) ?
    O3 C8 C9 C10 . . . . 1.3(2) ?
    C7 C8 C9 C10 . . . . -178.57(13) ?
    C2 O1 C10 O2 . . . . 179.49(13) ?
    C2 O1 C10 C9 . . . . -0.4(2) ?
    C4 C9 C10 O2 . . . . -179.17(15) ?
    C8 C9 C10 O2 . . . . -0.2(2) ?
    C4 C9 C10 O1 . . . . 0.7(2) ?
    C8 C9 C10 O1 . . . . 179.67(13) ?
loop_
    _geom_hbond_atom_site_label_D
    _geom_hbond_atom_site_label_H
    _geom_hbond_atom_site_label_A
    _geom_hbond_site_symmetry_A
    _geom_hbond_distance_DH
    _geom_hbond_distance_HA
    _geom_hbond_distance_DA
    _geom_hbond_angle_DHA
    _geom_hbond_publ_flag
    O3 H3 O2 . 0.82 1.92 2.6426(16) 146.4 no
    O4 H4 O2 4_465 0.82 1.96 2.7225(15) 155.3 yes
    C5 H5 O4 3_466 0.93 2.60 3.4659(19) 155 yes
