# Supplementary material for: 6,8-Dihydr­oxy-3-methyl­isocoumarin
Source: Acta Crystallogr Sect E Struct Rep Online. 2009 Mar 11;65(Pt 4):o736. doi: 10.1107/S1600536809008083 (PMC2968904; doi:10.1107/S1600536809008083)
Supplement: Supplementary file 2 [file e-65-0o736-Isup2.hkl]

# 
# h,k,l, Fc-squared, Fo-squared, sigma(Fo-squared) and status flag 
# 
data_I
_shelx_title ' B in P2(1)/c' 
_shelx_refln_list_code          4 
_shelx_F_calc_maximum      172.67 
_exptl_crystal_F_000       400.00 
_reflns_d_resolution_high  0.8255 
 
loop_ 
 _symmetry_equiv_pos_as_xyz 
 'x, y, z' 
 '-x, y+1/2, -z+1/2' 
 '-x, -y, -z' 
 'x, -y-1/2, z-1/2' 
 
_cell_length_a     3.8201 
_cell_length_b    15.7103 
_cell_length_c    14.1964 
_cell_angle_alpha  90.000 
_cell_angle_beta   92.668 
_cell_angle_gamma  90.000 
 
_shelx_F_squared_multiplier     1.000 
 
loop_ 
 _refln_index_h 
 _refln_index_k 
 _refln_index_l 
 _refln_F_squared_calc 
 _refln_F_squared_meas 
 _refln_F_squared_sigma 
 _refln_observed_status 
   1   0   0     1379.88     1379.82     14.01 o 
   2   0   0       68.67       67.39      1.33 o 
   3   0   0      264.36      275.66      5.63 o 
   4   0   0        0.16        1.68      0.95 o 
   1   1   0     1629.22     1618.57     10.19 o 
   2   1   0      140.78      137.26      1.43 o 
   3   1   0       69.99       74.32      1.83 o 
   4   1   0      155.63      163.47      4.19 o 
   0   2   0     4221.43     4488.29     60.50 o 
   1   2   0      513.29      505.32      3.55 o 
   2   2   0        6.73        7.23      0.36 o 
   3   2   0       47.10       44.95      1.44 o 
   4   2   0       10.41       10.41      1.24 o 
   1   3   0      268.11      265.08      2.15 o 
   2   3   0      251.36      239.51      2.15 o 
   3   3   0        0.01        0.04      0.45 o 
   4   3   0        1.14        2.76      0.85 o 
   0   4   0      787.76      772.17     11.25 o 
   1   4   0       70.57       65.99      1.46 o 
   2   4   0        6.99        5.79      0.42 o 
   3   4   0        8.20        8.93      0.96 o 
   4   4   0        7.49        6.79      1.38 o 
   1   5   0       13.16       12.34      0.77 o 
   2   5   0      102.42       96.66      1.41 o 
   3   5   0       36.24       36.71      1.63 o 
   4   5   0        0.48        2.33      1.12 o 
   0   6   0      398.89      406.17      5.06 o 
   1   6   0      239.03      266.63      3.37 o 
   2   6   0        7.64        4.68      0.55 o 
   3   6   0       34.99       33.21      2.12 o 
   4   6   0       18.81       22.39      2.19 o 
   1   7   0     1547.63     1660.59     14.42 o 
   2   7   0       72.21       65.51      1.66 o 
   3   7   0      362.30      366.86      7.15 o 
   4   7   0        0.09       -0.01      1.02 o 
   0   8   0       84.21       85.68      1.98 o 
   1   8   0      152.80      158.08      2.68 o 
   2   8   0       48.17       47.19      1.51 o 
   3   8   0        6.23        6.57      1.26 o 
   4   8   0      138.44      147.28      5.85 o 
   1   9   0      329.35      380.76      4.81 o 
   2   9   0       34.65       38.66      1.46 o 
   3   9   0        8.91        8.15      1.37 o 
   4   9   0       15.58       10.86      3.54 o 
   0  10   0        2.75        4.33      0.65 o 
   1  10   0      230.07      219.67      3.61 o 
   2  10   0        3.00        3.61      0.69 o 
   3  10   0        0.77        0.47      0.87 o 
   1  11   0       20.75       24.90      1.26 o 
   2  11   0        1.73        1.22      0.95 o 
   3  11   0        4.36        5.61      1.33 o 
   0  12   0       51.99       51.81      3.28 o 
   1  12   0       49.70       56.49      1.88 o 
   2  12   0       26.15       22.27      1.77 o 
   3  12   0        0.48        1.11      0.91 o 
   1  13   0       10.21        8.38      1.08 o 
   2  13   0       39.23       42.94      2.53 o 
   3  13   0       79.35       74.45      3.48 o 
   0  14   0       53.01       48.03      3.41 o 
   1  14   0       60.24       57.89      3.11 o 
   2  14   0       49.14       51.21      2.64 o 
   3  14   0       83.70       87.08      3.09 o 
   1  15   0       50.39       40.69      2.43 o 
   2  15   0        1.68       -0.84      0.79 o 
   0  16   0        3.72        2.17      1.45 o 
   1  16   0        0.00       -0.30      0.89 o 
   2  16   0       27.53       28.90      3.34 o 
   1  17   0        0.01       -0.12      0.92 o 
   2  17   0        5.13        4.89      2.03 o 
   0  18   0        0.66        0.05      1.48 o 
   1  18   0        0.40       -0.22      0.98 o 
  -4   1   1       25.68       24.96      1.44 o 
  -3   1   1        2.18        2.62      0.57 o 
  -2   1   1      100.66       90.89      1.18 o 
  -1   1   1     2016.02     2000.55     12.40 o 
   1   1   1      576.91      547.63      4.47 o 
   2   1   1       41.57       37.33      0.81 o 
   3   1   1      116.65      117.39      2.35 o 
   4   1   1        1.85        0.47      1.16 o 
  -4   2   1        2.67        3.11      0.88 o 
  -3   2   1       24.46       26.47      1.54 o 
  -2   2   1      121.99      113.41      1.43 o 
  -1   2   1     7400.75     7326.23     57.09 o 
   0   2   1     2319.99     2276.56     21.83 o 
   1   2   1     1571.38     1473.73     10.86 o 
   2   2   1        5.07        4.08      0.37 o 
   3   2   1        7.53        8.42      0.96 o 
   4   2   1       24.43       24.86      1.66 o 
  -4   3   1        8.36        9.78      1.55 o 
  -3   3   1       22.05       22.14      1.07 o 
  -2   3   1      153.86      148.37      1.72 o 
  -1   3   1      242.14      225.40      1.93 o 
   0   3   1      662.20      623.61      4.69 o 
   1   3   1      381.97      322.70      2.57 o 
   2   3   1        2.32        3.37      0.37 o 
   3   3   1        1.08        1.32      0.50 o 
   4   3   1        0.00       -0.65      0.66 o 
  -4   4   1        0.87        0.95      1.31 o 
  -3   4   1        3.84        4.05      0.74 o 
  -2   4   1       21.72       21.45      0.66 o 
  -1   4   1      224.09      211.88      2.65 o 
   0   4   1     1713.07     1745.10     12.27 o 
   1   4   1       45.25       40.37      0.75 o 
   2   4   1       44.59       41.54      0.79 o 
   3   4   1       14.29       13.87      1.44 o 
   4   4   1        2.39        2.96      0.84 o 
  -4   5   1        0.46        2.29      1.11 o 
  -3   5   1       10.22       11.53      1.68 o 
  -2   5   1       19.28       23.55      0.70 o 
  -1   5   1        3.86        2.75      0.40 o 
   0   5   1     1349.96     1335.03      9.69 o 
   1   5   1      215.73      222.31      2.82 o 
   2   5   1      345.63      349.26      3.15 o 
   3   5   1       43.26       40.76      1.74 o 
   4   5   1        2.05        0.23      1.02 o 
  -4   6   1       58.62       59.61      6.49 o 
  -3   6   1       24.50       20.15      2.42 o 
  -2   6   1        6.50        7.59      0.68 o 
  -1   6   1       61.63       59.76      1.42 o 
   0   6   1      731.07      735.06      5.83 o 
   1   6   1      137.43      146.77      2.30 o 
   2   6   1        1.74        2.70      0.44 o 
   3   6   1       14.18       12.41      1.52 o 
   4   6   1       10.55        6.26      1.51 o 
  -4   7   1        8.12        5.27      1.47 o 
  -3   7   1       39.70       40.42      2.35 o 
  -2   7   1      293.81      296.93      4.04 o 
  -1   7   1      959.34     1066.21      9.90 o 
   0   7   1      198.33      211.89      2.34 o 
   1   7   1       35.51       31.76      1.41 o 
   2   7   1       83.18       79.92      2.06 o 
   3   7   1       68.03       72.12      3.05 o 
   4   7   1      119.00      135.50      7.61 o 
  -4   8   1        0.54       -1.32      0.88 o 
  -3   8   1       14.42       16.47      1.72 o 
  -2   8   1       22.39       23.70      1.21 o 
  -1   8   1      592.47      594.56      6.41 o 
   0   8   1      152.49      199.54      2.35 o 
   1   8   1      537.55      587.81      6.32 o 
   2   8   1       33.05       33.45      1.43 o 
   3   8   1        1.44        1.69      0.88 o 
   4   8   1      104.24      112.11      4.41 o 
  -4   9   1        7.55        6.97      1.60 o 
  -3   9   1       10.56       10.27      1.47 o 
  -2   9   1       40.08       43.30      1.56 o 
  -1   9   1       15.15       19.01      1.20 o 
   0   9   1     1460.77     1570.34     11.85 o 
   1   9   1        4.18        1.60      0.52 o 
   2   9   1        5.23        5.70      0.99 o 
   3   9   1       22.93       20.43      1.95 o 
   4   9   1       13.59       10.57      1.86 o 
  -3  10   1        0.69        0.58      0.67 o 
  -2  10   1        0.08        0.22      0.48 o 
  -1  10   1       30.26       41.08      1.47 o 
   0  10   1       18.83       20.80      0.83 o 
   1  10   1       18.70       21.42      1.14 o 
   2  10   1       15.89       16.89      1.48 o 
   3  10   1        6.79        8.13      1.44 o 
  -3  11   1        0.74        2.08      0.80 o 
  -2  11   1       34.88       36.03      1.58 o 
  -1  11   1        5.28        4.89      0.73 o 
   0  11   1        0.00        1.59      0.72 o 
   1  11   1       10.34       14.01      1.35 o 
   2  11   1      150.85      145.40      3.90 o 
   3  11   1       11.03       14.97      1.82 o 
  -3  12   1       21.86       21.03      1.91 o 
  -2  12   1       10.84       10.71      1.48 o 
  -1  12   1       19.42       18.42      1.64 o 
   0  12   1       17.88       19.71      1.67 o 
   1  12   1      187.39      188.42      3.76 o 
   2  12   1      223.87      230.25      5.21 o 
   3  12   1        0.17        1.30      0.96 o 
  -3  13   1      180.46      186.15      6.61 o 
  -2  13   1      256.35      252.05      4.48 o 
  -1  13   1        5.40        2.73      0.69 o 
   0  13   1       34.84       35.52      2.12 o 
   1  13   1       82.39       77.06      2.26 o 
   2  13   1       39.80       44.43      2.42 o 
   3  13   1        0.31       -0.34      0.99 o 
  -3  14   1        8.00       10.69      1.38 o 
  -2  14   1        6.54        3.65      1.08 o 
  -1  14   1       14.78       13.23      1.51 o 
   0  14   1        1.13        0.34      0.79 o 
   1  14   1      511.00      504.06      8.55 o 
   2  14   1      451.06      460.41      8.32 o 
   3  14   1        4.80        3.53      1.29 o 
  -2  15   1      155.86      145.02      4.40 o 
  -1  15   1        0.66        0.24      0.79 o 
   0  15   1       33.69       31.89      2.20 o 
   1  15   1      109.82      100.82      3.62 o 
   2  15   1      100.62      110.08      3.86 o 
  -2  16   1       13.40        8.44      2.14 o 
  -1  16   1        5.80        3.41      1.18 o 
   0  16   1       15.30       19.16      4.89 o 
   1  16   1       18.84       17.72      1.88 o 
   2  16   1        0.58        4.13      1.68 o 
  -2  17   1        2.19        0.51      1.38 o 
  -1  17   1       10.72        9.63      1.59 o 
   0  17   1        3.53        0.51      1.00 o 
   1  17   1       27.34       24.33      5.32 o 
   2  17   1        8.23       16.44      2.84 o 
  -1  18   1        3.36        2.32      1.15 o 
   0  18   1        7.02        5.35      1.41 o 
   1  18   1        0.88        0.28      1.00 o 
   0  19   1        0.55       -1.14      1.04 o 
  -4   0   2       20.27       19.48      1.80 o 
  -3   0   2        6.67        5.95      0.98 o 
  -2   0   2      683.32      674.78      6.63 o 
  -1   0   2      107.10       96.28      2.76 o 
   0   0   2      350.48      367.97      4.12 o 
   1   0   2     1003.67      985.48     10.60 o 
   2   0   2      259.99      254.05      4.36 o 
   3   0   2      782.90      812.04     11.06 o 
   4   0   2        3.42        3.86      1.45 o 
  -4   1   2       16.12       14.68      1.14 o 
  -3   1   2       18.20       16.40      1.39 o 
  -2   1   2      208.00      218.55      2.09 o 
  -1   1   2    29813.65    29465.40    749.80 o 
   0   1   2      919.46      879.59      6.35 o 
   1   1   2       63.33       62.37      0.88 o 
   2   1   2     1141.31     1126.89      9.17 o 
   3   1   2       13.36       13.16      0.91 o 
   4   1   2       10.21       11.67      1.10 o 
  -4   2   2        2.73        2.79      1.06 o 
  -3   2   2       22.15       20.07      1.21 o 
  -2   2   2      476.20      470.16      3.86 o 
  -1   2   2     4115.60     4047.20     24.51 o 
   0   2   2      126.24      127.67      1.35 o 
   1   2   2      614.00      593.49      4.30 o 
   2   2   2        0.19        0.15      0.27 o 
   3   2   2      127.53      123.27      2.42 o 
   4   2   2        1.10        1.10      0.81 o 
  -4   3   2        0.01       -1.00      0.75 o 
  -3   3   2       22.97       23.99      1.11 o 
  -2   3   2       15.42       16.75      0.68 o 
  -1   3   2      608.72      586.44      5.21 o 
   0   3   2     1074.19     1047.46      7.52 o 
   1   3   2      786.12      762.15      5.27 o 
   2   3   2       71.54       65.91      1.19 o 
   3   3   2       51.53       59.28      2.26 o 
   4   3   2        0.45       -0.15      0.67 o 
  -4   4   2        0.07       -0.81      0.74 o 
  -3   4   2       33.72       34.06      1.52 o 
  -2   4   2      248.62      254.52      2.52 o 
  -1   4   2       18.78       23.58      0.65 o 
   0   4   2      316.09      294.30      2.69 o 
   1   4   2      261.91      250.60      2.24 o 
   2   4   2        1.98        1.65      0.32 o 
   3   4   2       82.38       84.13      2.46 o 
   4   4   2        3.72        4.28      0.97 o 
  -4   5   2        0.29       -0.44      0.88 o 
  -3   5   2        6.49        6.72      1.67 o 
  -2   5   2      398.78      409.25      5.08 o 
  -1   5   2       31.17       33.11      1.06 o 
   0   5   2        9.54       10.93      0.67 o 
   1   5   2      265.21      254.10      2.33 o 
   2   5   2      729.38      725.42      7.23 o 
   3   5   2       15.17       17.64      1.65 o 
   4   5   2        0.22       -0.81      0.90 o 
  -4   6   2       38.88       40.96      2.73 o 
  -3   6   2        3.57        5.50      1.10 o 
  -2   6   2      199.76      189.81      3.03 o 
  -1   6   2      217.99      226.96      6.97 o 
   0   6   2      193.22      213.92      2.31 o 
   1   6   2       47.04       43.28      1.15 o 
   2   6   2      750.69      760.55      8.05 o 
   3   6   2        0.00        0.64      0.76 o 
   4   6   2       45.23       49.52      8.55 o 
  -4   7   2        0.27        1.54      1.93 o 
  -3   7   2       12.63       11.86      1.10 o 
  -2   7   2      160.91      170.82      2.93 o 
  -1   7   2       81.19       92.28      1.92 o 
   0   7   2       67.06       77.26      1.31 o 
   1   7   2        0.32        0.14      0.21 o 
   2   7   2       20.27       18.80      1.11 o 
   3   7   2      197.62      199.74      5.10 o 
   4   7   2       35.06       37.53      2.75 o 
  -4   8   2       22.58       24.35      2.37 o 
  -3   8   2        4.99        6.56      1.31 o 
  -2   8   2      231.00      247.12      3.80 o 
  -1   8   2       89.43       89.97      1.98 o 
   0   8   2     1646.98     1784.53     13.18 o 
   1   8   2      244.78      234.96      3.41 o 
   2   8   2      167.29      172.78      3.24 o 
   3   8   2       15.15       17.22      2.56 o 
   4   8   2        0.82        0.59      1.14 o 
  -4   9   2       13.95       11.13      1.90 o 
  -3   9   2        1.35        0.29      1.04 o 
  -2   9   2       35.66       35.51      1.48 o 
  -1   9   2       59.78       66.79      2.02 o 
   0   9   2       69.55       74.79      1.42 o 
   1   9   2      170.63      177.06      2.99 o 
   2   9   2        5.35        6.03      0.85 o 
   3   9   2      216.35      221.57     10.20 o 
   4   9   2       45.02       42.74      3.07 o 
  -3  10   2        0.00        0.45      0.76 o 
  -2  10   2       39.04       38.61      1.57 o 
  -1  10   2       20.14       21.42      1.58 o 
   0  10   2      360.78      371.40      3.89 o 
   1  10   2        0.58        0.74      0.90 o 
   2  10   2       95.56      102.81      2.61 o 
   3  10   2      133.48      136.16      4.45 o 
  -3  11   2       20.95       20.99      2.23 o 
  -2  11   2       40.50       37.40      1.61 o 
  -1  11   2        0.53       -0.22      0.46 o 
   0  11   2      108.05      104.36      3.23 o 
   1  11   2        2.30        1.23      0.77 o 
   2  11   2        9.12        8.92      1.03 o 
   3  11   2        6.60        8.11      2.31 o 
  -3  12   2        1.57        3.15      1.06 o 
  -2  12   2       25.87       23.15      1.40 o 
  -1  12   2       12.34       12.26      1.11 o 
   0  12   2       13.56       11.63      1.34 o 
   1  12   2      287.55      308.11      4.70 o 
   2  12   2       99.37       99.91      2.92 o 
   3  12   2        3.07        3.28      2.01 o 
  -3  13   2        5.70        4.14      1.19 o 
  -2  13   2       19.42       20.90      1.43 o 
  -1  13   2       42.56       38.32      1.70 o 
   0  13   2       12.15        7.16      1.21 o 
   1  13   2       30.75       32.67      1.59 o 
   2  13   2      102.91      111.51      3.48 o 
   3  13   2        0.36        0.16      0.89 o 
  -3  14   2        1.31        1.31      1.80 o 
  -2  14   2       31.88       26.78      1.61 o 
  -1  14   2        1.34        0.48      0.73 o 
   0  14   2       23.92       16.84      1.68 o 
   1  14   2        9.60       13.27      1.57 o 
   2  14   2       48.26       49.73      2.21 o 
   3  14   2        0.43        1.73      1.11 o 
  -2  15   2        0.46        0.48      0.70 o 
  -1  15   2        7.08       10.53      2.69 o 
   0  15   2       26.86       33.11      2.24 o 
   1  15   2       59.03       57.66      2.84 o 
   2  15   2       34.99       35.58      2.53 o 
  -2  16   2        0.04        0.35      1.45 o 
  -1  16   2        3.58        3.72      1.27 o 
   0  16   2       89.30       78.00      5.32 o 
   1  16   2       15.94       13.06      1.70 o 
   2  16   2        0.39        0.80      1.04 o 
  -2  17   2        0.01        0.65      1.55 o 
  -1  17   2        1.93        2.94      1.13 o 
   0  17   2       11.22        7.26      1.51 o 
   1  17   2       27.97       30.01      2.41 o 
  -1  18   2        0.09       -0.50      1.02 o 
   0  18   2        1.21        1.94      1.22 o 
   1  18   2       54.03       55.60      3.17 o 
  -4   1   3        1.63        2.83      0.86 o 
  -3   1   3        2.90        2.60      1.14 o 
  -2   1   3     3114.73     3020.51     19.06 o 
  -1   1   3     1237.57     1249.67      9.26 o 
   0   1   3      710.93      656.87      5.06 o 
   1   1   3      231.21      235.65      2.16 o 
   2   1   3      131.69      115.29      1.99 o 
   3   1   3       17.08       13.93      2.00 o 
   4   1   3        6.64        6.90      0.95 o 
  -4   2   3        3.19        2.83      1.09 o 
  -3   2   3        3.57        3.07      0.71 o 
  -2   2   3      226.83      243.93      2.51 o 
  -1   2   3        2.91        3.19      0.33 o 
   0   2   3     1375.53     1241.53      7.96 o 
   1   2   3       29.65       37.07      0.74 o 
   2   2   3      786.60      830.87     12.26 o 
   3   2   3        5.76        6.67      0.74 o 
   4   2   3        0.83        0.77      0.74 o 
  -4   3   3        0.14        1.06      0.99 o 
  -3   3   3        0.05       -0.06      0.41 o 
  -2   3   3      589.42      601.91      4.77 o 
  -1   3   3      146.41      143.90      1.80 o 
   0   3   3      354.00      329.62      2.88 o 
   1   3   3      122.07      138.72      1.51 o 
   2   3   3       89.49      102.18      1.55 o 
   3   3   3        0.87        0.28      0.45 o 
   4   3   3        2.74        3.21      1.36 o 
  -4   4   3        0.85        0.80      0.97 o 
  -3   4   3        2.45        3.05      0.97 o 
  -2   4   3       65.07       67.29      3.61 o 
  -1   4   3       48.44       42.96      0.93 o 
   0   4   3      138.81      108.00      1.34 o 
   1   4   3      494.24      521.72      4.00 o 
   2   4   3       90.53       90.80      1.76 o 
   3   4   3       11.22       11.73      1.12 o 
   4   4   3        1.26        1.62      0.79 o 
  -4   5   3        0.41        0.37      0.93 o 
  -3   5   3       13.52       13.07      1.08 o 
  -2   5   3      207.80      230.97      2.66 o 
  -1   5   3        7.59        9.16      0.50 o 
   0   5   3       14.64       17.70      0.54 o 
   1   5   3      108.68      128.70      1.56 o 
   2   5   3        0.00       -0.46      0.30 o 
   3   5   3       41.79       39.55      2.26 o 
   4   5   3        0.39        0.49      1.02 o 
  -4   6   3        8.08        7.95      1.54 o 
  -3   6   3       66.31       62.86      2.53 o 
  -2   6   3      213.85      221.56      3.42 o 
  -1   6   3      518.64      502.38      4.53 o 
   0   6   3      832.43      831.24      5.87 o 
   1   6   3     1110.62     1137.40      7.89 o 
   2   6   3      163.75      180.79      3.13 o 
   3   6   3        8.50        7.14      2.28 o 
   4   6   3       33.00       34.50      2.64 o 
  -4   7   3        2.62        1.76      1.12 o 
  -3   7   3       16.87       18.57      2.56 o 
  -2   7   3       50.37       46.08      1.53 o 
  -1   7   3       96.06      105.17      1.58 o 
   0   7   3       71.91       83.78      1.43 o 
   1   7   3       20.77       27.54      0.75 o 
   2   7   3       55.95       58.08      1.80 o 
   3   7   3       72.81       79.18      3.25 o 
   4   7   3        1.19       -0.14      2.14 o 
  -4   8   3       13.25       11.82      1.83 o 
  -3   8   3       15.24       14.71      1.47 o 
  -2   8   3       75.07       81.98      2.22 o 
  -1   8   3      735.24      723.58      7.60 o 
   0   8   3       16.66       23.97      1.46 o 
   1   8   3      230.20      221.23      2.88 o 
   2   8   3        2.24        2.61      0.68 o 
   3   8   3      190.03      210.08      5.39 o 
   4   8   3        4.16        2.76      1.35 o 
  -4   9   3        0.59        0.58      1.10 o 
  -3   9   3        0.46       -0.32      0.68 o 
  -2   9   3        6.80        6.25      0.79 o 
  -1   9   3       50.46       46.36      1.54 o 
   0   9   3      169.15      186.77      2.47 o 
   1   9   3       18.07       16.20      0.84 o 
   2   9   3       98.61       94.03      3.23 o 
   3   9   3      423.83      422.63      8.18 o 
  -3  10   3        3.43        3.14      1.06 o 
  -2  10   3        5.68        3.64      0.85 o 
  -1  10   3      373.51      410.07      5.37 o 
   0  10   3       24.05       18.60      0.82 o 
   1  10   3      102.44      106.40      2.05 o 
   2  10   3       31.64       32.02      1.58 o 
   3  10   3       14.43       16.99      1.90 o 
  -3  11   3       16.19       16.61      1.75 o 
  -2  11   3        4.09        2.89      0.70 o 
  -1  11   3        8.27        8.97      0.91 o 
   0  11   3        0.22       -0.20      0.37 o 
   1  11   3       32.11       28.21      1.38 o 
   2  11   3        5.00        3.92      0.82 o 
   3  11   3       16.22       16.33      2.32 o 
  -3  12   3       31.97       31.35      3.34 o 
  -2  12   3        0.77        0.87      0.57 o 
  -1  12   3        5.25        6.00      0.86 o 
   0  12   3      253.20      259.73      5.36 o 
   1  12   3      684.38      690.84      8.03 o 
   2  12   3        0.79        0.51      0.57 o 
   3  12   3        0.92        0.15      0.89 o 
  -3  13   3       12.48       11.46      1.68 o 
  -2  13   3        3.71        4.47      0.87 o 
  -1  13   3       52.00       53.93      1.92 o 
   0  13   3      215.25      208.69      4.92 o 
   1  13   3      800.38      832.86      9.39 o 
   2  13   3        2.82        4.37      0.91 o 
   3  13   3        6.40        3.95      1.25 o 
  -3  14   3       75.00       70.94      4.89 o 
  -2  14   3        0.41        0.42      0.71 o 
  -1  14   3        6.87        6.98      1.22 o 
   0  14   3      212.04      199.00      4.98 o 
   1  14   3        7.92        7.15      1.30 o 
   2  14   3        2.14        1.27      0.78 o 
  -2  15   3        0.09       -0.69      0.68 o 
  -1  15   3        9.06       12.38      1.97 o 
   0  15   3       83.86       85.18      3.35 o 
   1  15   3       61.42       59.88      2.83 o 
   2  15   3        0.69        1.57      0.88 o 
  -2  16   3        2.36        2.04      1.05 o 
  -1  16   3       21.63       20.13      1.98 o 
   0  16   3      155.04      154.19      4.67 o 
   1  16   3       17.15       19.08      1.92 o 
   2  16   3        2.65        1.66      1.17 o 
  -1  17   3        8.31        8.15      1.97 o 
   0  17   3        6.58        3.52      1.17 o 
   1  17   3        1.76        1.85      1.10 o 
  -1  18   3        0.03        0.29      1.09 o 
   0  18   3        4.02        2.95      1.38 o 
   1  18   3        0.01        0.97      1.12 o 
  -4   0   4       12.26        7.93      2.01 o 
  -3   0   4      187.37      169.85      4.44 o 
  -2   0   4     4869.65     4990.69     48.79 o 
  -1   0   4       75.79       67.26      1.73 o 
   0   0   4       39.69       39.25      1.59 o 
   1   0   4     1145.85     1069.97      9.35 o 
   2   0   4       87.39       85.53      2.49 o 
   3   0   4       56.63       62.98      2.55 o 
   4   0   4        0.14       -0.31      0.77 o 
  -4   1   4        0.11       -0.24      0.82 o 
  -3   1   4       68.66       69.29      2.34 o 
  -2   1   4      492.89      470.95      4.06 o 
  -1   1   4       33.58       29.50      1.27 o 
   0   1   4      819.19      801.49      6.23 o 
   1   1   4      116.87      101.51      1.25 o 
   2   1   4      958.32      964.00      8.31 o 
   3   1   4       19.78       18.24      1.39 o 
   4   1   4        6.45        6.70      0.96 o 
  -4   2   4        1.07        1.43      1.75 o 
  -3   2   4       14.50       15.72      0.83 o 
  -2   2   4      496.11      475.40      4.08 o 
  -1   2   4      356.91      365.46      3.52 o 
   0   2   4     1353.52     1292.15      9.52 o 
   1   2   4     2707.81     2760.31     17.20 o 
   2   2   4      324.47      358.48      3.37 o 
   3   2   4        4.42        4.39      0.66 o 
   4   2   4        0.17       -0.83      0.65 o 
  -4   3   4        0.91       -0.27      0.86 o 
  -3   3   4      347.93      327.36      4.10 o 
  -2   3   4     1476.90     1480.29     10.12 o 
  -1   3   4       62.59       63.85      1.22 o 
   0   3   4      192.05      179.41      1.77 o 
   1   3   4       63.64       88.53      1.22 o 
   2   3   4       19.92       21.94      0.97 o 
   3   3   4        6.36        5.02      0.71 o 
   4   3   4        1.54        1.48      0.81 o 
  -4   4   4        7.47        7.04      1.41 o 
  -3   4   4        9.20        9.32      1.20 o 
  -2   4   4      178.92      170.30      2.04 o 
  -1   4   4      182.61      178.50      2.22 o 
   0   4   4     1003.74      961.14      6.58 o 
   1   4   4      976.24     1023.76      8.26 o 
   2   4   4       13.08       14.37      0.75 o 
   3   4   4       13.24       11.80      2.69 o 
   4   4   4        3.39        3.84      1.91 o 
  -4   5   4        3.65        3.16      1.72 o 
  -3   5   4       17.19       17.37      1.49 o 
  -2   5   4       89.97       88.87      1.68 o 
  -1   5   4       52.80       43.93      1.53 o 
   0   5   4      198.22      188.50      1.92 o 
   1   5   4      321.66      338.32      3.05 o 
   2   5   4      178.08      189.22      2.64 o 
   3   5   4       53.11       55.23      2.66 o 
   4   5   4      104.75      110.94      5.59 o 
  -4   6   4        5.41        4.71      2.38 o 
  -3   6   4      128.24      129.40      4.17 o 
  -2   6   4      129.68      134.42      2.66 o 
  -1   6   4        2.03        2.19      0.38 o 
   0   6   4       39.59       41.18      0.84 o 
   1   6   4      776.92      749.85      5.67 o 
   2   6   4        5.51        7.24      0.79 o 
   3   6   4        2.98        2.31      0.99 o 
   4   6   4        4.30        0.90      1.07 o 
  -4   7   4        0.98        0.68      0.97 o 
  -3   7   4       39.83       38.57      2.13 o 
  -2   7   4        9.32        7.61      1.16 o 
  -1   7   4      191.14      198.20      2.50 o 
   0   7   4      214.24      200.38      2.39 o 
   1   7   4      447.24      487.34      4.72 o 
   2   7   4       28.51       28.14      1.32 o 
   3   7   4       14.42       15.20      1.74 o 
   4   7   4        6.65        3.81      2.19 o 
  -4   8   4        1.21        0.54      1.04 o 
  -3   8   4        1.94        1.07      0.77 o 
  -2   8   4        9.87       11.85      0.96 o 
  -1   8   4        0.05       -0.13      0.28 o 
   0   8   4      127.26      132.70      1.71 o 
   1   8   4        0.14       -0.02      0.26 o 
   2   8   4      385.74      396.46      5.43 o 
   3   8   4      147.54      158.20      4.69 o 
   4   8   4        4.23        3.06      1.51 o 
  -3   9   4        2.92        1.72      1.27 o 
  -2   9   4       87.69       93.89      2.41 o 
  -1   9   4      759.19      768.45      8.24 o 
   0   9   4       41.56       41.26      1.11 o 
   1   9   4       14.04       15.20      0.84 o 
   2   9   4      458.82      463.15      6.16 o 
   3   9   4        6.48        4.31      1.28 o 
  -3  10   4        1.91        0.30      1.21 o 
  -2  10   4       76.02       75.00      2.21 o 
  -1  10   4       14.56       13.61      1.02 o 
   0  10   4        7.94        7.24      0.75 o 
   1  10   4      117.74      118.56      2.20 o 
   2  10   4      246.87      245.55      4.28 o 
   3  10   4       31.12       34.62      5.11 o 
  -3  11   4        9.31        8.18      1.43 o 
  -2  11   4        3.77        2.06      0.67 o 
  -1  11   4      136.94      141.20      2.97 o 
   0  11   4      598.74      602.24      5.86 o 
   1  11   4       31.98       29.85      1.22 o 
   2  11   4      262.01      262.14      4.56 o 
   3  11   4       19.60       18.13      3.31 o 
  -3  12   4       10.23       14.61      2.31 o 
  -2  12   4        0.07       -0.24      0.52 o 
  -1  12   4       17.15       17.65      1.25 o 
   0  12   4        0.18       -0.89      0.70 o 
   1  12   4       60.77       61.45      1.74 o 
   2  12   4        8.07        9.33      1.22 o 
   3  12   4        0.55        0.21      0.99 o 
  -3  13   4       15.63       15.71      1.87 o 
  -2  13   4        0.12        0.57      0.64 o 
  -1  13   4        4.98        3.15      1.00 o 
   0  13   4      335.66      349.62      6.70 o 
   1  13   4      154.48      153.80      3.31 o 
   2  13   4       13.61       12.46      1.25 o 
   3  13   4        1.50        1.81      1.22 o 
  -2  14   4        6.35        6.55      1.09 o 
  -1  14   4       23.16       19.60      1.80 o 
   0  14   4      142.21      139.56      5.88 o 
   1  14   4       51.36       48.77      2.47 o 
   2  14   4        6.70        5.52      1.01 o 
  -2  15   4        3.98        3.87      0.92 o 
  -1  15   4       73.27       69.68      3.14 o 
   0  15   4       79.19       69.45      5.46 o 
   1  15   4        6.36        3.12      1.07 o 
   2  15   4        5.39        3.45      1.05 o 
  -2  16   4        1.34        1.39      0.97 o 
  -1  16   4        9.60        5.18      1.30 o 
   0  16   4       11.01       16.41      1.91 o 
   1  16   4        0.75       -0.25      1.00 o 
   2  16   4        8.17       10.19      2.26 o 
  -1  17   4       14.06       13.17      1.92 o 
   0  17   4        5.81        6.09      1.45 o 
   1  17   4        0.00        0.70      1.04 o 
  -1  18   4       30.70       24.86      2.41 o 
   0  18   4        5.17        6.06      1.54 o 
  -4   1   5        0.97        0.95      1.34 o 
  -3   1   5        1.16        2.59      0.57 o 
  -2   1   5       39.88       40.64      1.20 o 
  -1   1   5       89.30       80.24      1.93 o 
   0   1   5       70.94       72.19      1.44 o 
   1   1   5      958.48      999.45      6.96 o 
   2   1   5       30.28       31.33      1.62 o 
   3   1   5        0.56        0.25      0.46 o 
   4   1   5        2.74        1.19      0.72 o 
  -4   2   5        2.93        1.05      0.89 o 
  -3   2   5      833.32      810.96      7.68 o 
  -2   2   5      340.83      339.32      3.31 o 
  -1   2   5       55.84       51.80      1.18 o 
   0   2   5     1359.28     1341.13     10.07 o 
   1   2   5        1.76        6.77      0.56 o 
   2   2   5       22.63       21.08      0.99 o 
   3   2   5       23.61       24.12      1.24 o 
   4   2   5       10.12       10.96      1.35 o 
  -4   3   5        1.19        0.64      1.02 o 
  -3   3   5      209.09      202.06      3.58 o 
  -2   3   5       19.05       18.59      0.73 o 
  -1   3   5      350.00      323.24      3.92 o 
   0   3   5        3.17        2.79      0.39 o 
   1   3   5     2483.20     2569.73     16.32 o 
   2   3   5        0.01        0.75      0.47 o 
   3   3   5        3.66        2.32      0.60 o 
   4   3   5      102.77      103.60      7.09 o 
  -4   4   5       10.64       10.78      1.64 o 
  -3   4   5       53.51       53.96      2.33 o 
  -2   4   5       55.80       57.97      1.40 o 
  -1   4   5       33.06       31.99      0.96 o 
   0   4   5     2052.96     2169.99     13.87 o 
   1   4   5      813.81      881.68      6.42 o 
   2   4   5      109.94       99.73      1.83 o 
   3   4   5       23.72       22.33      4.21 o 
   4   4   5       93.06       96.63      5.59 o 
  -4   5   5        7.36        4.37      1.88 o 
  -3   5   5      115.32      124.80      3.61 o 
  -2   5   5       52.51       49.57      1.31 o 
  -1   5   5      117.31      106.19      1.76 o 
   0   5   5     1485.90     1592.35     10.54 o 
   1   5   5      263.36      284.57      2.81 o 
   2   5   5      113.27      109.50      1.98 o 
   3   5   5       62.57       62.82      3.30 o 
   4   5   5       12.24       13.13      1.94 o 
  -4   6   5        9.44        9.48      2.58 o 
  -3   6   5       12.01       12.31      1.39 o 
  -2   6   5        0.10        0.18      0.37 o 
  -1   6   5       29.99       24.28      0.88 o 
   0   6   5        8.14        8.86      0.56 o 
   1   6   5      162.03      170.51      2.08 o 
   2   6   5        1.70        1.27      0.41 o 
   3   6   5        8.35        7.25      1.30 o 
   4   6   5       64.12       74.91      3.72 o 
  -4   7   5       11.90        9.25      1.72 o 
  -3   7   5        8.13        6.72      1.20 o 
  -2   7   5       29.76       30.20      2.30 o 
  -1   7   5       76.64       77.15      1.96 o 
   0   7   5       13.70       11.70      0.65 o 
   1   7   5        0.58        1.63      0.34 o 
   2   7   5       38.40       45.09      1.66 o 
   3   7   5        2.19        2.01      1.03 o 
   4   7   5       41.18       32.89      3.83 o 
  -4   8   5        0.03        1.04      1.16 o 
  -3   8   5        8.64        6.15      2.74 o 
  -2   8   5        2.02        1.62      0.57 o 
  -1   8   5        1.38        2.01      0.42 o 
   0   8   5        1.04        1.37      0.31 o 
   1   8   5        1.67        1.35      0.34 o 
   2   8   5      467.30      489.83      6.33 o 
   3   8   5       24.74       24.49      2.14 o 
  -3   9   5       11.61        7.42      1.33 o 
  -2   9   5      195.11      196.72      4.51 o 
  -1   9   5       30.48       29.08      1.59 o 
   0   9   5      101.04       94.28      1.80 o 
   1   9   5       24.71       23.69      1.03 o 
   2   9   5        5.49        5.92      0.87 o 
   3   9   5        4.11        5.69      1.34 o 
  -3  10   5        2.53        0.56      0.86 o 
  -2  10   5       43.22       48.26      1.88 o 
  -1  10   5      104.26      103.71      2.48 o 
   0  10   5        7.46        8.82      0.96 o 
   1  10   5       87.28       82.54      2.52 o 
   2  10   5      614.43      636.24      9.53 o 
   3  10   5        3.63        4.58      1.76 o 
  -3  11   5        0.21        0.15      0.87 o 
  -2  11   5       38.32       34.84      2.54 o 
  -1  11   5      189.80      190.65      3.56 o 
   0  11   5     1141.26     1156.46     11.13 o 
   1  11   5      200.74      203.40      3.11 o 
   2  11   5       77.01       83.12      3.18 o 
   3  11   5       11.08       13.73      1.86 o 
  -3  12   5        2.61        1.20      2.11 o 
  -2  12   5        1.21        0.75      0.62 o 
  -1  12   5        4.04        3.80      0.79 o 
   0  12   5      367.09      372.44      6.84 o 
   1  12   5       24.41       24.15      1.41 o 
   2  12   5        0.21        1.19      0.69 o 
   3  12   5       28.96       27.49      2.47 o 
  -3  13   5        0.02       -0.38      0.91 o 
  -2  13   5        0.22        0.27      0.67 o 
  -1  13   5      143.10      138.53      3.20 o 
   0  13   5      141.73      141.51      4.09 o 
   1  13   5        0.30       -0.23      0.57 o 
   2  13   5       43.38       40.44      2.54 o 
   3  13   5        0.22        0.80      1.68 o 
  -2  14   5       16.69       17.78      1.49 o 
  -1  14   5       20.31       18.93      1.87 o 
   0  14   5      108.91      111.30      3.79 o 
   1  14   5       31.36       35.41      4.95 o 
   2  14   5        1.48        1.45      0.82 o 
  -2  15   5        2.24        1.81      0.86 o 
  -1  15   5       70.74       77.94      4.80 o 
   0  15   5        6.93        8.00      1.47 o 
   1  15   5       13.06       13.41      2.32 o 
   2  15   5       29.35       25.03      2.15 o 
  -2  16   5        0.72        0.70      1.37 o 
  -1  16   5       10.92       14.55      3.27 o 
   0  16   5        0.59        0.33      0.97 o 
   1  16   5        0.14        0.88      0.93 o 
   2  16   5       39.56       52.47      4.27 o 
  -1  17   5      104.34      106.54      5.23 o 
   0  17   5        1.55        2.30      1.17 o 
   1  17   5        0.49       -1.02      0.89 o 
   0  18   5        9.75        9.92      1.80 o 
  -4   0   6        4.73        5.24      1.89 o 
  -3   0   6        0.75        0.01      0.60 o 
  -2   0   6       45.68       49.73      1.93 o 
  -1   0   6       54.51       48.21      1.70 o 
   0   0   6     1839.24     1753.20     18.34 o 
   1   0   6      724.42      732.46      8.68 o 
   2   0   6      282.71      260.06      4.97 o 
   3   0   6       51.04       57.67      2.54 o 
   4   0   6       28.79       30.06      2.32 o 
  -4   1   6       13.91       13.05      2.42 o 
  -3   1   6      206.46      192.55      3.03 o 
  -2   1   6       52.40       51.83      1.38 o 
  -1   1   6      272.56      271.56      3.63 o 
   0   1   6      577.26      567.12      5.83 o 
   1   1   6      348.55      341.64      3.12 o 
   2   1   6       27.99       30.08      2.05 o 
   3   1   6        0.21        0.12      0.64 o 
   4   1   6        0.08        0.95      0.69 o 
  -4   2   6      112.22       89.68      5.21 o 
  -3   2   6      382.41      368.92      6.26 o 
  -2   2   6        0.15       -0.10      0.36 o 
  -1   2   6       39.83       38.49      1.32 o 
   0   2   6       61.74       82.00      1.46 o 
   1   2   6       29.60       32.96      0.83 o 
   2   2   6       75.20       76.94      2.06 o 
   3   2   6        1.21        1.21      0.56 o 
   4   2   6       48.70       47.98      2.36 o 
  -4   3   6       15.03       11.93      4.12 o 
  -3   3   6        0.07        0.72      0.62 o 
  -2   3   6      100.07      100.62      2.58 o 
  -1   3   6      645.61      634.58      5.80 o 
   0   3   6       77.12       77.52      1.45 o 
   1   3   6      424.13      438.21      3.79 o 
   2   3   6       21.35       23.64      1.23 o 
   3   3   6       72.29       73.30      2.67 o 
   4   3   6      180.94      195.42     11.23 o 
  -4   4   6       97.36       89.09      3.63 o 
  -3   4   6      148.71      136.17      3.77 o 
  -2   4   6        2.09        2.46      0.65 o 
  -1   4   6       91.31       85.94      2.27 o 
   0   4   6       59.63       66.82      1.88 o 
   1   4   6      366.56      401.15      3.62 o 
   2   4   6       82.05       84.17      1.75 o 
   3   4   6      165.24      172.97      4.73 o 
   4   4   6      137.41      137.20      4.76 o 
  -4   5   6        5.14        5.65      1.40 o 
  -3   5   6       34.11       30.78      1.93 o 
  -2   5   6       35.00       36.46      1.20 o 
  -1   5   6       80.58       79.55      1.61 o 
   0   5   6      947.10      952.24      6.89 o 
   1   5   6        1.85        1.03      0.31 o 
   2   5   6       84.02       80.20      1.75 o 
   3   5   6        0.04       -0.64      0.86 o 
   4   5   6        3.92        3.04      1.48 o 
  -4   6   6        2.18        1.27      1.13 o 
  -3   6   6        9.42        9.56      1.32 o 
  -2   6   6        0.00       -0.12      0.39 o 
  -1   6   6       44.36       39.77      1.16 o 
   0   6   6      317.04      356.48      3.30 o 
   1   6   6       57.37       52.96      1.15 o 
   2   6   6       51.68       51.18      1.71 o 
   3   6   6       59.38       61.84      5.63 o 
   4   6   6        9.59       12.55      1.99 o 
  -4   7   6        1.59        0.19      0.95 o 
  -3   7   6       45.79       48.72      2.49 o 
  -2   7   6        1.17        0.78      0.53 o 
  -1   7   6      120.10      117.45      2.05 o 
   0   7   6        0.37        0.14      0.27 o 
   1   7   6        3.02        5.15      0.66 o 
   2   7   6      104.82      100.42      2.49 o 
   3   7   6       38.55       42.28      2.59 o 
  -3   8   6       54.83       53.21      2.56 o 
  -2   8   6       79.50       76.98      2.26 o 
  -1   8   6       98.84       92.94      1.85 o 
   0   8   6        6.12        4.49      0.54 o 
   1   8   6       35.85       35.05      1.03 o 
   2   8   6        0.69        0.17      0.56 o 
   3   8   6        0.10       -0.69      0.80 o 
  -3   9   6        8.72        9.85      1.44 o 
  -2   9   6       28.27       29.17      2.16 o 
  -1   9   6       70.45       74.99      3.74 o 
   0   9   6       79.73       83.96      1.77 o 
   1   9   6      527.02      551.14      5.65 o 
   2   9   6      133.05      128.32      3.19 o 
   3   9   6       36.18       37.45      2.55 o 
  -3  10   6       15.39       13.56      1.69 o 
  -2  10   6      103.73      107.06      2.77 o 
  -1  10   6      100.44       95.96      4.98 o 
   0  10   6       52.67       56.75      2.82 o 
   1  10   6     1229.08     1246.54     10.57 o 
   2  10   6      112.09      105.27      3.61 o 
   3  10   6       26.20       26.17      3.64 o 
  -3  11   6       22.78       21.06      1.98 o 
  -2  11   6      102.77      100.71      2.77 o 
  -1  11   6      184.10      180.06      4.58 o 
   0  11   6       24.76       24.14      1.18 o 
   1  11   6        0.06       -0.29      0.45 o 
   2  11   6       15.17       14.56      1.29 o 
   3  11   6       35.14       37.86      3.36 o 
  -3  12   6        2.34        1.68      1.03 o 
  -2  12   6       11.48       10.32      1.17 o 
  -1  12   6      688.52      669.98      8.19 o 
   0  12   6       98.80       98.05      3.32 o 
   1  12   6      127.33      129.18      3.02 o 
   2  12   6       41.12       41.97      1.99 o 
   3  12   6        0.95        1.15      1.12 o 
  -3  13   6        0.27        1.25      1.04 o 
  -2  13   6       15.49       16.72      1.41 o 
  -1  13   6       78.11       76.74      2.46 o 
   0  13   6       24.05       21.96      1.93 o 
   1  13   6      124.70      119.95      4.44 o 
   2  13   6       15.62       16.59      1.46 o 
  -2  14   6        4.59        4.41      1.28 o 
  -1  14   6        1.02        1.35      1.36 o 
   0  14   6       37.00       35.54      2.31 o 
   1  14   6       23.09       20.00      1.86 o 
   2  14   6        0.37        0.19      2.02 o 
  -2  15   6        0.17        0.38      0.85 o 
  -1  15   6        3.71        1.25      1.08 o 
   0  15   6        0.52        1.28      0.95 o 
   1  15   6        0.34        1.37      1.01 o 
   2  15   6        5.23        5.91      1.34 o 
  -1  16   6       12.34       10.68      1.66 o 
   0  16   6        0.21       -0.60      0.90 o 
   1  16   6        0.54        0.18      0.96 o 
  -1  17   6        2.51        1.97      1.53 o 
   0  17   6        0.13        0.22      0.93 o 
   1  17   6        6.56        8.51      1.55 o 
  -4   1   7       90.64       81.11      4.80 o 
  -3   1   7        3.63        4.35      1.19 o 
  -2   1   7        0.21       -0.20      0.36 o 
  -1   1   7      132.94      139.38      2.54 o 
   0   1   7        2.98        3.27      0.45 o 
   1   1   7       35.50       40.82      1.07 o 
   2   1   7       10.97       11.12      1.24 o 
   3   1   7      161.89      167.44      3.20 o 
   4   1   7       18.26       18.31      1.68 o 
  -4   2   7        1.01        1.29      1.59 o 
  -3   2   7        0.01       -0.54      0.47 o 
  -2   2   7        6.62        6.03      0.78 o 
  -1   2   7      194.38      180.52      2.59 o 
   0   2   7     1805.11     1869.76     19.22 o 
   1   2   7       38.17       42.45      1.00 o 
   2   2   7        0.57        0.84      0.56 o 
   3   2   7      238.97      241.01      4.49 o 
   4   2   7        1.82        1.21      1.17 o 
  -4   3   7       18.79       16.91      2.91 o 
  -3   3   7       60.85       63.47      1.97 o 
  -2   3   7        9.05        8.23      0.72 o 
  -1   3   7     2342.60     2398.16     20.84 o 
   0   3   7     1331.91     1416.86     12.73 o 
   1   3   7        8.92        7.66      0.52 o 
   2   3   7       84.51       84.22      2.24 o 
   3   3   7       36.30       32.77      2.49 o 
   4   3   7        7.15        5.71      1.48 o 
  -4   4   7      134.72      136.95      4.82 o 
  -3   4   7       21.01       16.62      1.53 o 
  -2   4   7        2.89        3.51      0.56 o 
  -1   4   7       51.88       54.98      1.41 o 
   0   4   7     1147.62     1134.19      9.24 o 
   1   4   7      191.19      184.03      2.27 o 
   2   4   7      180.22      172.77      3.33 o 
   3   4   7      312.29      332.12      6.95 o 
   4   4   7        3.63        2.75      1.33 o 
  -4   5   7       50.12       51.65      2.99 o 
  -3   5   7        1.28        1.84      0.86 o 
  -2   5   7        7.34        7.72      0.72 o 
  -1   5   7      154.85      163.19      2.79 o 
   0   5   7      249.35      237.86      3.03 o 
   1   5   7      117.01      103.97      1.67 o 
   2   5   7      103.54       99.35      4.35 o 
   3   5   7      372.13      374.83     15.18 o 
  -4   6   7        2.75        2.52      1.57 o 
  -3   6   7       10.16       12.23      1.48 o 
  -2   6   7        6.14        4.04      0.57 o 
  -1   6   7       65.21       69.87      1.61 o 
   0   6   7       25.92       24.62      0.97 o 
   1   6   7       29.92       26.26      0.89 o 
   2   6   7        0.22        0.36      0.43 o 
   3   6   7       21.14       20.50      1.98 o 
  -3   7   7        1.09        1.55      1.12 o 
  -2   7   7        2.90        2.14      0.68 o 
  -1   7   7       38.47       41.62      1.74 o 
   0   7   7      117.29      116.82      2.08 o 
   1   7   7        0.78        1.08      0.37 o 
   2   7   7       39.04       41.31      1.95 o 
   3   7   7        0.85       -0.39      0.84 o 
  -3   8   7        0.95       -0.26      0.76 o 
  -2   8   7        2.10        2.20      0.66 o 
  -1   8   7      114.81      108.19      2.10 o 
   0   8   7       47.52       49.87      1.53 o 
   1   8   7        0.01       -0.02      0.34 o 
   2   8   7        3.55        4.21      0.79 o 
   3   8   7        1.08        1.10      0.97 o 
  -3   9   7        2.46        2.27      1.02 o 
  -2   9   7       75.57       69.56      2.27 o 
  -1   9   7       53.77       55.75      2.99 o 
   0   9   7        4.25        3.68      0.57 o 
   1   9   7      676.54      681.07      6.66 o 
   2   9   7        5.48        4.82      1.06 o 
   3   9   7        6.29        6.32      1.43 o 
  -3  10   7       42.26       42.11      3.40 o 
  -2  10   7      126.68      135.46      3.25 o 
  -1  10   7      328.11      316.97      6.03 o 
   0  10   7      198.94      190.93      2.94 o 
   1  10   7       55.22       57.56      2.59 o 
   2  10   7       19.76       17.04      1.33 o 
   3  10   7        0.23        1.51      1.00 o 
  -3  11   7        9.33       10.69      1.66 o 
  -2  11   7       25.63       27.99      1.66 o 
  -1  11   7       62.90       64.59      2.20 o 
   0  11   7       82.59       81.09      1.92 o 
   1  11   7      289.26      300.57      4.81 o 
   2  11   7       72.57       80.49      2.56 o 
   3  11   7       15.99       15.68      2.02 o 
  -3  12   7        4.31        4.77      1.36 o 
  -2  12   7       73.72       68.75      2.45 o 
  -1  12   7      330.27      344.70      6.33 o 
   0  12   7      280.58      281.32      8.77 o 
   1  12   7       31.21       32.83      2.17 o 
   2  12   7       10.79       14.52      1.36 o 
  -2  13   7        9.11        5.20      1.00 o 
  -1  13   7       41.07       43.30      1.96 o 
   0  13   7       38.75       42.69      2.46 o 
   1  13   7        0.35        0.44      0.59 o 
   2  13   7        2.86        0.35      0.90 o 
  -2  14   7        0.43        0.46      0.70 o 
  -1  14   7        0.18       -0.16      0.90 o 
   0  14   7        4.32        3.71      1.15 o 
   1  14   7       55.58       57.11      2.79 o 
   2  14   7        5.38        8.07      1.43 o 
  -2  15   7       17.66       17.58      1.64 o 
  -1  15   7        2.77        2.76      2.10 o 
   0  15   7       11.36       10.69      2.17 o 
   1  15   7       77.06       88.40      3.55 o 
   2  15   7        0.14        0.03      0.99 o 
  -1  16   7        1.49       -0.14      1.09 o 
   0  16   7        0.93        1.66      1.03 o 
   1  16   7        3.33        4.23      1.55 o 
   0  17   7        0.08       -0.77      1.02 o 
  -4   0   8        4.25        3.18      1.80 o 
  -3   0   8       21.52       23.76      2.95 o 
  -2   0   8       33.43       32.52      1.74 o 
  -1   0   8        0.07        0.37      0.80 o 
   0   0   8       31.89       29.50      1.46 o 
   1   0   8        0.83        0.89      0.50 o 
   2   0   8        6.69        8.35      1.66 o 
   3   0   8       11.30       15.56      4.21 o 
  -4   1   8        6.98        4.82      1.82 o 
  -3   1   8        0.86        2.04      0.66 o 
  -2   1   8       23.08       25.95      1.21 o 
  -1   1   8       59.24       52.98      1.41 o 
   0   1   8       11.52       15.45      0.79 o 
   1   1   8      382.75      362.44      4.15 o 
   2   1   8       11.64       11.81      1.08 o 
   3   1   8       14.36       14.50      1.33 o 
  -4   2   8       14.79        9.20      2.49 o 
  -3   2   8        1.77        1.49      0.62 o 
  -2   2   8       62.67       67.53      2.00 o 
  -1   2   8        3.74        6.34      0.64 o 
   0   2   8      149.38      157.66      2.83 o 
   1   2   8        9.58        8.68      0.63 o 
   2   2   8      379.52      384.41      5.51 o 
   3   2   8      151.31      158.13      3.93 o 
  -4   3   8      101.70       87.95      5.38 o 
  -3   3   8        0.50        0.90      0.55 o 
  -2   3   8       23.73       20.37      1.05 o 
  -1   3   8       47.46       46.55      1.35 o 
   0   3   8      261.96      258.09      3.25 o 
   1   3   8      110.81      111.51      1.96 o 
   2   3   8      188.51      191.42      3.65 o 
   3   3   8      381.26      386.06      6.47 o 
  -4   4   8       16.77       20.07      3.14 o 
  -3   4   8       14.00       13.50      1.22 o 
  -2   4   8      135.29      132.22      2.49 o 
  -1   4   8       34.01       40.55      1.31 o 
   0   4   8      372.83      363.36      4.10 o 
   1   4   8      155.25      161.76      2.21 o 
   2   4   8       18.92       20.00      1.30 o 
   3   4   8      167.30      164.28      4.79 o 
  -4   5   8        6.59        3.64      1.28 o 
  -3   5   8        0.70       -0.13      0.60 o 
  -2   5   8        0.62        1.55      0.52 o 
  -1   5   8      463.46      488.84      5.39 o 
   0   5   8        5.99        8.56      0.69 o 
   1   5   8      111.12      114.21      2.69 o 
   2   5   8       67.88       70.53      2.18 o 
   3   5   8        6.21        6.50      2.23 o 
  -3   6   8        0.03       -0.62      0.58 o 
  -2   6   8       30.15       29.12      1.28 o 
  -1   6   8       16.87       18.33      1.77 o 
   0   6   8       16.30       20.55      1.35 o 
   1   6   8       11.32       14.06      0.96 o 
   2   6   8       10.84       12.75      1.11 o 
   3   6   8        5.46        6.11      1.39 o 
  -3   7   8        0.20       -0.21      0.84 o 
  -2   7   8       18.81       17.95      1.29 o 
  -1   7   8        0.01       -0.21      0.38 o 
   0   7   8       53.46       51.64      1.63 o 
   1   7   8        8.25        9.33      0.67 o 
   2   7   8        9.56       12.27      1.52 o 
   3   7   8        0.11        0.52      1.06 o 
  -3   8   8        6.46        9.88      1.50 o 
  -2   8   8        6.45        6.94      0.97 o 
  -1   8   8        6.39        6.39      0.71 o 
   0   8   8       47.66       52.96      1.50 o 
   1   8   8       76.83       77.81      1.62 o 
   2   8   8      239.00      229.78      4.17 o 
   3   8   8        0.07        1.13      1.04 o 
  -3   9   8        4.17        2.49      1.04 o 
  -2   9   8       17.00       18.37      1.38 o 
  -1   9   8        7.51        6.58      0.90 o 
   0   9   8      255.31      244.16      3.45 o 
   1   9   8      125.08      123.09      2.58 o 
   2   9   8       40.64       37.88      2.69 o 
   3   9   8       20.51       21.77      4.39 o 
  -3  10   8       44.76       41.99      2.66 o 
  -2  10   8      345.84      365.75      6.01 o 
  -1  10   8       39.93       40.71      1.82 o 
   0  10   8       55.55       64.19      1.91 o 
   1  10   8        5.43        5.92      0.89 o 
   2  10   8       12.44       11.01      1.59 o 
   3  10   8        1.76        1.93      1.22 o 
  -3  11   8        9.71        7.67      1.50 o 
  -2  11   8      204.64      210.52      5.39 o 
  -1  11   8       64.04       67.02      4.04 o 
   0  11   8      708.81      708.77      9.86 o 
   1  11   8      259.66      243.46      4.33 o 
   2  11   8        7.31        5.35      1.22 o 
  -2  12   8        0.04        0.20      0.91 o 
  -1  12   8       17.18       15.25      1.32 o 
   0  12   8      322.65      307.47      8.51 o 
   1  12   8        5.10        4.13      0.85 o 
   2  12   8       25.17       21.14      1.89 o 
  -2  13   8       37.43       36.44      2.04 o 
  -1  13   8        7.38        6.17      1.03 o 
   0  13   8        0.03       -0.39      1.21 o 
   1  13   8       13.11       12.14      1.25 o 
   2  13   8        0.72        1.69      0.95 o 
  -2  14   8       11.35       11.71      1.41 o 
  -1  14   8        2.45        2.63      1.15 o 
   0  14   8       37.58       38.72      2.54 o 
   1  14   8       15.56       23.35      2.01 o 
   2  14   8        0.44       -0.51      0.90 o 
  -1  15   8        8.98       10.71      1.74 o 
   0  15   8       25.43       27.16      2.29 o 
   1  15   8        3.52        3.11      1.66 o 
  -1  16   8        0.00       -0.37      1.13 o 
   0  16   8        7.31        6.62      2.02 o 
   1  16   8        0.30       -1.73      1.15 o 
  -4   1   9        0.01        1.36      1.57 o 
  -3   1   9        0.02       -0.13      0.52 o 
  -2   1   9      113.34      105.99      4.16 o 
  -1   1   9       45.80       44.52      1.39 o 
   0   1   9        3.31        2.61      0.48 o 
   1   1   9       59.66       63.09      2.23 o 
   2   1   9      448.99      431.94      7.52 o 
   3   1   9        0.70        2.54      0.89 o 
  -4   2   9        1.11        0.58      1.61 o 
  -3   2   9        0.14       -0.01      0.53 o 
  -2   2   9      276.87      276.00      3.86 o 
  -1   2   9      257.33      269.98      4.15 o 
   0   2   9        3.75        4.88      0.59 o 
   1   2   9      168.93      164.91      2.55 o 
   2   2   9      421.17      442.27      7.51 o 
   3   2   9        2.87        2.06      0.83 o 
  -3   3   9        0.00        0.36      0.55 o 
  -2   3   9       12.64       15.53      1.03 o 
  -1   3   9      522.06      527.05      5.61 o 
   0   3   9      119.20      117.58      2.18 o 
   1   3   9       78.93       75.62      1.69 o 
   2   3   9      943.37      948.19     10.49 o 
   3   3   9       11.03        9.04      1.59 o 
  -3   4   9        1.27        3.36      0.85 o 
  -2   4   9      332.51      343.30      5.77 o 
  -1   4   9      534.48      570.91      6.87 o 
   0   4   9       18.67       14.52      0.92 o 
   1   4   9      184.37      171.57      2.67 o 
   2   4   9      458.62      442.21      6.26 o 
   3   4   9       76.27       77.91      3.46 o 
  -3   5   9        2.89        1.76      0.75 o 
  -2   5   9        4.43        5.25      0.98 o 
  -1   5   9        5.26        6.13      0.72 o 
   0   5   9       49.58       48.30      1.42 o 
   1   5   9        3.04        1.90      0.43 o 
   2   5   9       44.24       45.83      2.01 o 
   3   5   9        0.11        0.35      0.98 o 
  -3   6   9        0.03       -0.51      0.61 o 
  -2   6   9       20.20       23.58      1.23 o 
  -1   6   9       15.93       14.34      0.94 o 
   0   6   9      136.13      122.27      2.30 o 
   1   6   9      135.42      136.74      2.16 o 
   2   6   9       92.05       77.71      3.07 o 
   3   6   9       94.88       82.38      3.59 o 
  -3   7   9        3.24        2.43      0.86 o 
  -2   7   9       32.65       32.75      1.70 o 
  -1   7   9        0.30        0.53      0.47 o 
   0   7   9        0.44        1.04      0.47 o 
   1   7   9       28.40       25.90      1.01 o 
   2   7   9        0.86       -0.51      1.11 o 
   3   7   9        0.00        1.59      1.08 o 
  -3   8   9       41.29       45.76      2.16 o 
  -2   8   9       38.21       39.16      1.87 o 
  -1   8   9       57.42       55.81      1.65 o 
   0   8   9       36.99       36.63      1.61 o 
   1   8   9        9.58       11.23      0.77 o 
   2   8   9        4.41        4.71      1.13 o 
   3   8   9        4.72        3.35      1.27 o 
  -3   9   9       14.74       18.37      2.02 o 
  -2   9   9       38.86       41.04      2.99 o 
  -1   9   9       15.15       14.89      1.24 o 
   0   9   9        1.80        2.73      0.62 o 
   1   9   9       32.18       23.95      1.40 o 
   2   9   9        0.82        0.48      0.74 o 
   3   9   9        4.72        4.45      1.39 o 
  -3  10   9       45.65       48.26      2.92 o 
  -2  10   9        4.23        4.29      1.23 o 
  -1  10   9       52.57       55.46      2.12 o 
   0  10   9      367.17      360.14      4.62 o 
   1  10   9      173.85      169.66      4.24 o 
   2  10   9       34.05       30.98      2.25 o 
  -3  11   9       64.77       58.50      3.24 o 
  -2  11   9      129.64      141.42      3.71 o 
  -1  11   9      364.27      378.73      8.66 o 
   0  11   9       75.73       77.30      2.73 o 
   1  11   9       12.93       12.69      1.21 o 
   2  11   9        5.98        7.52      2.08 o 
  -2  12   9       21.73       23.04      1.72 o 
  -1  12   9       28.55       31.34      2.32 o 
   0  12   9       38.97       33.36      2.22 o 
   1  12   9        3.31        1.78      0.76 o 
   2  12   9        7.61        6.21      1.39 o 
  -2  13   9        2.94        1.14      0.89 o 
  -1  13   9      100.32      102.47      3.15 o 
   0  13   9       37.93       38.23      2.41 o 
   1  13   9       31.32       38.65      5.35 o 
   2  13   9        7.78        8.54      2.42 o 
  -2  14   9        3.37        4.30      1.12 o 
  -1  14   9        0.71        1.10      1.10 o 
   0  14   9        7.27        7.76      1.47 o 
   1  14   9        0.00        0.62      1.18 o 
  -1  15   9        0.03       -0.41      0.99 o 
   0  15   9        0.02       -0.16      0.90 o 
   1  15   9        5.04        7.59      2.17 o 
   0  16   9       78.58       99.93      7.81 o 
  -3   0  10       26.92       30.54      3.00 o 
  -2   0  10        0.61        0.14      0.84 o 
  -1   0  10        3.06        1.45      0.76 o 
   0   0  10      246.28      236.77      4.72 o 
   1   0  10      276.72      265.91      5.01 o 
   2   0  10      159.33      167.88      6.37 o 
   3   0  10       57.03       52.66      4.08 o 
  -3   1  10        0.06        0.29      0.57 o 
  -2   1  10        1.85        1.84      0.57 o 
  -1   1  10        2.92        2.35      0.57 o 
   0   1  10       19.63       20.13      1.04 o 
   1   1  10      686.94      671.78      6.54 o 
   2   1  10       50.87       51.35      3.89 o 
   3   1  10        1.47        1.54      0.99 o 
  -3   2  10       43.55       42.55      1.72 o 
  -2   2  10       55.64       60.98      1.80 o 
  -1   2  10       84.20       81.71      2.08 o 
   0   2  10       25.52       25.74      1.26 o 
   1   2  10      132.53      133.92      2.39 o 
   2   2  10      197.64      204.14      5.00 o 
   3   2  10        0.58        1.58      1.06 o 
  -3   3  10       30.22       27.01      1.43 o 
  -2   3  10       19.17       15.79      1.08 o 
  -1   3  10      116.84      119.43      3.27 o 
   0   3  10       85.16       85.25      1.95 o 
   1   3  10      335.76      322.09      4.03 o 
   2   3  10      242.30      231.68      5.40 o 
   3   3  10        7.90        5.33      1.15 o 
  -3   4  10        1.95        2.17      0.85 o 
  -2   4  10       91.35       95.87      2.62 o 
  -1   4  10       67.35       75.94      1.95 o 
   0   4  10       98.46      104.08      2.16 o 
   1   4  10      145.67      138.93      2.48 o 
   2   4  10      117.28      118.71      3.07 o 
   3   4  10       16.81       21.27      2.13 o 
  -3   5  10        3.66        3.84      0.95 o 
  -2   5  10        0.25       -0.07      0.50 o 
  -1   5  10       33.39       33.00      1.35 o 
   0   5  10        0.11        0.39      0.43 o 
   1   5  10       34.50       31.80      2.50 o 
   2   5  10       85.04       70.91      2.38 o 
   3   5  10       37.74       34.20      2.59 o 
  -3   6  10        0.07        0.04      0.74 o 
  -2   6  10       92.55       98.89      2.37 o 
  -1   6  10        0.04       -0.41      0.43 o 
   0   6  10       11.54       12.36      0.91 o 
   1   6  10       72.05       62.22      1.71 o 
   2   6  10      110.91      105.66      2.89 o 
   3   6  10        2.96        0.21      2.76 o 
  -3   7  10        3.11        3.42      0.97 o 
  -2   7  10       30.87       29.20      3.21 o 
  -1   7  10        1.99        2.17      0.58 o 
   0   7  10       13.91       13.53      1.12 o 
   1   7  10      165.76      156.97      2.47 o 
   2   7  10       14.94       18.03      1.80 o 
   3   7  10       11.54       12.55      2.21 o 
  -3   8  10       45.71       46.06      2.26 o 
  -2   8  10        3.50        3.23      0.85 o 
  -1   8  10        1.17        0.02      0.51 o 
   0   8  10       27.80       30.38      1.32 o 
   1   8  10       10.97        9.86      1.21 o 
   2   8  10        0.19        0.12      0.81 o 
   3   8  10        0.03       -0.83      0.89 o 
  -3   9  10      130.15      142.04      4.69 o 
  -2   9  10        2.80        3.08      0.90 o 
  -1   9  10       30.96       32.22      1.71 o 
   0   9  10       11.63        9.76      0.90 o 
   1   9  10       26.16       19.89      2.16 o 
   2   9  10       26.23       30.48      2.23 o 
  -2  10  10       20.60       23.09      2.86 o 
  -1  10  10      143.12      148.81      3.52 o 
   0  10  10      195.56      182.77      3.24 o 
   1  10  10       21.72       15.71      1.78 o 
   2  10  10       50.64       50.17      4.08 o 
  -2  11  10        8.88       10.75      1.33 o 
  -1  11  10       51.07       48.06      2.57 o 
   0  11  10        5.13        4.94      0.89 o 
   1  11  10       16.84       10.23      1.49 o 
   2  11  10       14.68       17.90      2.81 o 
  -2  12  10        3.59        2.31      0.89 o 
  -1  12  10      109.46      110.65      3.17 o 
   0  12  10       59.89       59.27      3.64 o 
   1  12  10        0.09        0.61      0.81 o 
   2  12  10       44.69       51.05      4.29 o 
  -2  13  10       31.07       32.30      2.04 o 
  -1  13  10      193.01      193.23      4.31 o 
   0  13  10        0.08        0.97      0.95 o 
   1  13  10        0.03        0.28      0.84 o 
  -1  14  10       35.19       41.02      2.81 o 
   0  14  10        0.79        0.78      1.11 o 
   1  14  10        2.72        4.73      1.89 o 
  -1  15  10        1.62        0.29      1.17 o 
   0  15  10       40.86       52.55      3.12 o 
  -3   1  11       21.82       20.82      1.35 o 
  -2   1  11       28.58       26.81      1.35 o 
  -1   1  11        6.21        6.09      0.95 o 
   0   1  11      149.25      152.14      2.72 o 
   1   1  11      541.77      550.95      5.91 o 
   2   1  11        0.37        0.19      0.82 o 
   3   1  11        3.64        2.90      1.26 o 
  -3   2  11       19.66       23.94      1.44 o 
  -2   2  11       29.53       27.38      1.38 o 
  -1   2  11       50.54       51.82      1.66 o 
   0   2  11        1.53        0.92      0.50 o 
   1   2  11     1424.86     1392.03     11.76 o 
   2   2  11        9.98        8.74      1.43 o 
   3   2  11        0.01       -0.21      0.92 o 
  -3   3  11       83.32       81.83      2.35 o 
  -2   3  11       60.04       63.05      1.93 o 
  -1   3  11        0.25       -0.22      0.47 o 
   0   3  11       57.93       60.07      1.73 o 
   1   3  11       32.70       35.41      1.37 o 
   2   3  11        0.38       -0.47      0.75 o 
   3   3  11       15.30       19.40      2.05 o 
  -3   4  11        6.93        5.92      1.10 o 
  -2   4  11        1.09       -0.14      0.52 o 
  -1   4  11       40.63       41.69      1.56 o 
   0   4  11        0.68        0.35      0.48 o 
   1   4  11       91.95       97.05      2.17 o 
   2   4  11        3.79        2.29      1.05 o 
   3   4  11        4.61        1.16      1.21 o 
  -3   5  11        0.66       -0.09      0.71 o 
  -2   5  11       82.23       90.20      2.33 o 
  -1   5  11       34.85       32.62      1.52 o 
   0   5  11       82.15       83.27      3.26 o 
   1   5  11      239.08      207.29      3.30 o 
   2   5  11      142.88      126.19      4.03 o 
   3   5  11       64.59       75.67      3.60 o 
  -3   6  11       35.79       31.57      3.00 o 
  -2   6  11       27.21       33.51      1.56 o 
  -1   6  11        0.01       -0.59      0.48 o 
   0   6  11       26.98       25.82      1.44 o 
   1   6  11       52.55       53.30      1.67 o 
   2   6  11        4.09        2.69      0.83 o 
   3   6  11        7.65       10.36      2.61 o 
  -3   7  11        1.82        0.70      0.85 o 
  -2   7  11        4.23        3.02      0.92 o 
  -1   7  11        8.04        6.27      0.82 o 
   0   7  11       29.56       24.60      2.01 o 
   1   7  11        8.61        6.62      0.79 o 
   2   7  11       50.90       39.98      2.51 o 
  -3   8  11        0.13        0.23      0.80 o 
  -2   8  11        8.98       11.27      1.29 o 
  -1   8  11        3.68        3.13      0.84 o 
   0   8  11       52.31       42.39      1.56 o 
   1   8  11       44.40       37.63      3.56 o 
   2   8  11        1.04        1.33      1.07 o 
  -2   9  11        0.65        0.65      0.73 o 
  -1   9  11       77.21       72.95      4.66 o 
   0   9  11      165.79      163.43      3.09 o 
   1   9  11       15.24       13.12      1.59 o 
   2   9  11        6.90        4.24      1.71 o 
  -2  10  11       20.00       21.64      1.70 o 
  -1  10  11        2.77        4.25      0.99 o 
   0  10  11       28.68       22.12      1.28 o 
   1  10  11        0.38        1.16      0.89 o 
   2  10  11        0.92        0.83      1.36 o 
  -2  11  11       45.12       46.49      2.34 o 
  -1  11  11       56.09       53.92      4.90 o 
   0  11  11       21.44       18.02      1.49 o 
   1  11  11       23.98       19.46      1.88 o 
   2  11  11       47.22       57.34      4.59 o 
  -2  12  11      172.38      181.22      4.39 o 
  -1  12  11      105.75      102.47      5.98 o 
   0  12  11       15.17       15.84      1.83 o 
   1  12  11       12.76       18.07      1.92 o 
  -1  13  11        0.56        1.07      0.88 o 
   0  13  11        0.78       -0.99      0.86 o 
   1  13  11        0.01        0.96      0.95 o 
  -1  14  11       36.47       43.28      4.23 o 
   0  14  11        0.10       -0.11      1.02 o 
  -3   0  12        6.38        5.06      1.35 o 
  -2   0  12       19.56       20.03      4.45 o 
  -1   0  12        0.05       -0.20      0.67 o 
   0   0  12     1103.05     1079.24     14.04 o 
   1   0  12      216.21      217.42      4.83 o 
   2   0  12        6.50        6.80      1.96 o 
   3   0  12       26.41       31.94      3.67 o 
  -3   1  12       28.01       29.10      1.80 o 
  -2   1  12        4.51        6.51      0.85 o 
  -1   1  12        4.20        2.32      0.74 o 
   0   1  12      424.00      410.77      5.10 o 
   1   1  12        9.83        8.70      0.86 o 
   2   1  12       13.48       11.24      1.61 o 
   3   1  12        0.16       -0.90      1.08 o 
  -3   2  12        9.29       11.15      1.18 o 
  -2   2  12        4.22        2.27      1.02 o 
  -1   2  12       41.13       42.04      2.11 o 
   0   2  12      541.93      538.94      6.08 o 
   1   2  12       90.47       91.77      3.17 o 
   2   2  12        0.02       -0.46      0.80 o 
   3   2  12        0.02        0.15      1.50 o 
  -3   3  12        1.03        0.66      0.67 o 
  -2   3  12       21.84       25.48      1.60 o 
  -1   3  12       47.62       48.16      2.18 o 
   0   3  12      282.92      287.03      4.13 o 
   1   3  12      213.04      205.19      3.34 o 
   2   3  12       57.44       62.25      5.18 o 
   3   3  12        0.35        0.58      1.18 o 
  -3   4  12        0.00        0.34      0.80 o 
  -2   4  12       10.22       10.52      1.05 o 
  -1   4  12        1.89        2.94      0.67 o 
   0   4  12        0.55        0.88      0.56 o 
   1   4  12      141.95      125.41      2.58 o 
   2   4  12        1.47        1.20      1.00 o 
   3   4  12        0.03        1.29      1.75 o 
  -3   5  12       40.88       40.55      2.89 o 
  -2   5  12       14.54       14.77      1.31 o 
  -1   5  12        6.30        7.38      1.00 o 
   0   5  12       30.33       27.33      1.83 o 
   1   5  12       20.78       17.44      1.33 o 
   2   5  12       34.18       36.48      2.43 o 
  -3   6  12        8.53        7.66      1.55 o 
  -2   6  12        1.44        1.17      0.78 o 
  -1   6  12        1.22        2.70      0.69 o 
   0   6  12        4.87        4.73      0.74 o 
   1   6  12        0.00       -0.45      0.61 o 
   2   6  12       27.24       25.75      2.14 o 
  -2   7  12        0.29        1.19      0.78 o 
  -1   7  12        0.86        1.55      0.64 o 
   0   7  12        3.58        3.77      1.44 o 
   1   7  12      182.06      160.02      3.61 o 
   2   7  12        0.29        0.92      1.25 o 
  -2   8  12        0.60        0.10      0.74 o 
  -1   8  12       32.27       28.76      2.34 o 
   0   8  12       47.04       40.11      1.62 o 
   1   8  12        4.94        3.54      0.88 o 
   2   8  12        0.70        0.35      1.31 o 
  -2   9  12        0.10        0.59      0.76 o 
  -1   9  12       43.65       46.32      3.52 o 
   0   9  12       17.50       12.04      1.09 o 
   1   9  12        2.02        1.62      1.68 o 
   2   9  12        0.29        1.96      1.71 o 
  -2  10  12        0.86        1.37      1.19 o 
  -1  10  12       12.55       13.10      2.54 o 
   0  10  12        0.03       -0.12      0.59 o 
   1  10  12       84.87       84.61      3.43 o 
   2  10  12       15.80       29.50      3.51 o 
  -2  11  12       47.91       45.96      2.41 o 
  -1  11  12       19.31       17.55      1.61 o 
   0  11  12        0.11       -0.42      0.65 o 
   1  11  12       16.91       15.74      1.98 o 
  -1  12  12        6.60        6.44      1.20 o 
   0  12  12        0.13        0.56      0.93 o 
   1  12  12       16.00       14.83      1.89 o 
  -1  13  12        9.86       12.02      1.69 o 
   0  13  12        2.14        2.38      1.49 o 
  -3   1  13        3.44        3.95      0.91 o 
  -2   1  13       13.95       15.58      1.26 o 
  -1   1  13       20.86       23.84      1.55 o 
   0   1  13      608.76      627.27      6.96 o 
   1   1  13       28.10       30.20      1.41 o 
   2   1  13        0.59        0.94      0.94 o 
  -3   2  13        4.17        3.22      0.85 o 
  -2   2  13        5.77        6.56      1.00 o 
  -1   2  13       45.62       51.25      1.82 o 
   0   2  13      220.32      233.54      4.69 o 
   1   2  13        0.44        0.09      0.52 o 
   2   2  13       17.34       18.73      2.03 o 
  -3   3  13        0.21       -0.17      0.69 o 
  -2   3  13        9.63       11.30      1.17 o 
  -1   3  13        0.95        0.77      0.58 o 
   0   3  13      177.73      173.21      3.23 o 
   1   3  13       22.19       21.05      1.28 o 
   2   3  13       20.44       26.37      2.23 o 
  -3   4  13       10.61       10.69      1.45 o 
  -2   4  13        2.20        1.72      0.69 o 
  -1   4  13        3.20        2.35      0.69 o 
   0   4  13        6.10        6.39      0.87 o 
   1   4  13       11.65        9.36      1.21 o 
   2   4  13       56.97       60.86      3.06 o 
  -2   5  13        0.36       -0.43      0.62 o 
  -1   5  13       21.24       24.06      1.41 o 
   0   5  13        0.44       -0.05      0.53 o 
   1   5  13        0.40        0.39      0.66 o 
   2   5  13       26.89       30.11      2.79 o 
  -2   6  13        1.83        1.56      0.89 o 
  -1   6  13       69.79       74.16      2.22 o 
   0   6  13       57.13       57.72      1.92 o 
   1   6  13       99.46       81.03      3.27 o 
   2   6  13       16.45       11.76      1.76 o 
  -2   7  13        0.21        0.11      0.78 o 
  -1   7  13       26.61       26.07      1.51 o 
   0   7  13      134.54      123.49      3.95 o 
   1   7  13       15.93       10.80      1.26 o 
   2   7  13       23.29       32.59      3.69 o 
  -2   8  13        8.01        8.15      1.28 o 
  -1   8  13        6.37        9.39      1.03 o 
   0   8  13        3.76        4.45      1.03 o 
   1   8  13       15.10       16.56      1.46 o 
   2   8  13        2.63        2.56      1.64 o 
  -2   9  13        2.57        2.64      1.07 o 
  -1   9  13       39.41       37.76      2.09 o 
   0   9  13       31.40       27.62      1.52 o 
   1   9  13        0.01        0.66      0.88 o 
  -1  10  13       31.13       31.29      1.98 o 
   0  10  13        4.94        3.93      0.87 o 
   1  10  13       17.43       17.45      1.93 o 
  -1  11  13        8.96       10.63      1.41 o 
   0  11  13        0.47        0.97      1.04 o 
   1  11  13        0.39        2.11      1.13 o 
   0  12  13        4.88        3.43      3.02 o 
  -2   0  14       38.99       41.97      2.69 o 
  -1   0  14     1061.36     1170.60     38.79 o 
   0   0  14       47.94       42.53      2.46 o 
   1   0  14        3.60        4.58      1.15 o 
   2   0  14        2.73        6.16      2.10 o 
  -2   1  14        0.56        0.58      0.68 o 
  -1   1  14      473.27      504.93      6.43 o 
   0   1  14      131.88      138.05      2.98 o 
   1   1  14        8.78        8.19      0.95 o 
   2   1  14       48.94       59.95      3.21 o 
  -2   2  14        9.58       10.92      1.14 o 
  -1   2  14        7.17        8.35      1.05 o 
   0   2  14        1.11        1.67      0.66 o 
   1   2  14        8.70        8.63      1.15 o 
   2   2  14        1.85        3.09      1.35 o 
  -2   3  14        5.42        6.69      1.01 o 
  -1   3  14        0.27        2.13      1.18 o 
   0   3  14       28.07       27.76      1.49 o 
   1   3  14        6.66        8.03      1.12 o 
   2   3  14        0.17        0.46      1.04 o 
  -2   4  14        7.84        7.02      1.18 o 
  -1   4  14       17.01       19.34      1.35 o 
   0   4  14       34.12       37.62      1.69 o 
   1   4  14       62.85       63.46      2.71 o 
   2   4  14        1.17        1.54      1.13 o 
  -2   5  14        1.09        0.58      0.69 o 
  -1   5  14        6.12        6.23      1.24 o 
   0   5  14       26.76       24.54      1.44 o 
   1   5  14        0.01       -0.66      0.69 o 
   2   5  14       18.61       15.84      2.01 o 
  -2   6  14        5.34        4.49      1.11 o 
  -1   6  14       34.86       37.76      1.78 o 
   0   6  14       93.34       91.32      2.50 o 
   1   6  14        0.00       -0.88      0.71 o 
   2   6  14        9.68       13.72      2.70 o 
  -2   7  14       20.28       19.98      2.00 o 
  -1   7  14       12.57        9.36      1.09 o 
   0   7  14       13.76       16.88      1.45 o 
   1   7  14        9.20        6.36      1.87 o 
  -2   8  14        6.33        5.46      1.17 o 
  -1   8  14        3.48        2.54      0.82 o 
   0   8  14       71.02       68.93      3.41 o 
   1   8  14        1.13        2.22      1.57 o 
  -1   9  14        0.67       -0.65      0.72 o 
   0   9  14        0.38        0.07      0.65 o 
   1   9  14        0.00       -0.22      0.80 o 
  -1  10  14        0.06       -0.14      0.85 o 
   0  10  14        0.01       -0.49      0.65 o 
   0  11  14       36.02       33.91      4.94 o 
  -2   1  15        5.94        7.42      1.31 o 
  -1   1  15        1.97        3.19      1.53 o 
   0   1  15        0.01       -0.45      0.56 o 
   1   1  15        0.00       -0.03      0.96 o 
   2   1  15        1.82        2.97      1.43 o 
  -2   2  15       75.09       78.32      2.52 o 
  -1   2  15      282.61      304.36      5.83 o 
   0   2  15       47.44       50.54      1.98 o 
   1   2  15        6.95        8.10      1.21 o 
   2   2  15        1.65        1.16      1.35 o 
  -2   3  15        0.88        0.70      0.78 o 
  -1   3  15       22.88       23.80      1.55 o 
   0   3  15        2.21        2.54      0.75 o 
   1   3  15       15.64       18.50      1.65 o 
  -2   4  15       11.61       16.82      1.45 o 
  -1   4  15        3.14        3.95      0.90 o 
   0   4  15        3.41        3.21      0.79 o 
   1   4  15       46.90       50.21      2.77 o 
  -2   5  15        4.95        4.24      1.53 o 
  -1   5  15       13.54       12.99      1.25 o 
   0   5  15       11.81       11.91      1.18 o 
   1   5  15        4.04        2.38      0.89 o 
  -1   6  15        5.94        6.50      0.98 o 
   0   6  15        8.09        6.53      0.99 o 
   1   6  15       25.37       30.12      1.96 o 
  -1   7  15        2.21        0.69      0.71 o 
   0   7  15       26.73       26.44      1.59 o 
   1   7  15        1.28        0.55      0.91 o 
  -1   8  15       70.60       68.29      2.37 o 
   0   8  15       11.99        9.53      1.37 o 
   0   9  15        0.03       -0.46      0.65 o 
  -1   0  16       51.71       53.83      3.11 o 
   0   0  16       19.07       21.61      2.12 o 
   1   0  16       73.24      107.91      5.93 o 
  -1   1  16       19.46       19.79      1.50 o 
   0   1  16        0.30        0.26      0.67 o 
   1   1  16       17.09       19.44      3.00 o 
  -1   2  16       13.65       17.25      1.45 o 
   0   2  16       21.88       24.57      1.56 o 
   1   2  16       16.92       20.87      2.29 o 
  -1   3  16        0.72        0.48      0.71 o 
   0   3  16       11.08       11.64      1.23 o 
   1   3  16        0.57        2.54      1.17 o 
  -1   4  16        4.98        3.14      0.95 o 
   0   4  16        4.16        6.08      1.03 o 
   1   4  16        7.92        9.31      1.70 o 
  -1   5  16        0.02       -0.21      0.65 o 
   0   5  16        1.84        1.00      0.75 o 
  -1   6  16        2.29        0.83      0.81 o 
   0   6  16        0.25        0.44      1.09 o 
   0   1  17        0.63        2.14      0.89 o 
   0   2  17        1.65        2.42      0.88 o 
                                                 
